# Supplementary material for: Natural and lab-derived microbiomes differentially shape stressor interaction patterns of Daphnia magna
Source: ISME J. 2025 May 12;19(1):wrae249. doi: 10.1093/ismejo/wrae249 (PMC12225683; doi:10.1093/ismejo/wrae249)
Supplement: Table_S1_ISMEj_wrae249 [file table_s1_ismej_wrae249.xlsx]

## Sheet: Blad1
Stressor	Microbiome	Clone	Replicate	Guts
Control	Lab	KNO	1	9
Control	Lab	KNO	2	8
Control	Lab	KNO	3	9
Infection	Lab	KNO	1	8
Infection	Lab	KNO	2	7
Infection	Lab	KNO	3	8
Microcystis	Lab	KNO	1	9
Microcystis	Lab	KNO	2	5
Microcystis	Lab	KNO	3	8
Combi	Lab	KNO	1	6
Combi	Lab	KNO	2	7
Combi	Lab	KNO	3	10
Control	Natural	KNO	1	8
Control	Natural	KNO	2	7
Control	Natural	KNO	3	9
Infection	Natural	KNO	1	8
Infection	Natural	KNO	2	5
Infection	Natural	KNO	3	8
Microcystis	Natural	KNO	1	10
Microcystis	Natural	KNO	2	9
Microcystis	Natural	KNO	3	9
Combi	Natural	KNO	1	8
Combi	Natural	KNO	2	8
Combi	Natural	KNO	3	9
Control	Lab	OM2	1	10
Control	Lab	OM2	2	9
Control	Lab	OM2	3	10
Infection	Lab	OM2	1	8
Infection	Lab	OM2	2	8
Infection	Lab	OM2	3	8
Microcystis	Lab	OM2	1	6
Microcystis	Lab	OM2	2	7
Microcystis	Lab	OM2	3	4
Combi	Lab	OM2	1	9
Combi	Lab	OM2	2	8
Combi	Lab	OM2	3	8
Control	Natural	OM2	1	9
Control	Natural	OM2	2	9
Control	Natural	OM2	3	4
Infection	Natural	OM2	1	7
Infection	Natural	OM2	2	9
Infection	Natural	OM2	3	8
Microcystis	Natural	OM2	1	8
Microcystis	Natural	OM2	2	9
Microcystis	Natural	OM2	3	8
Combi	Natural	OM2	1	7
Combi	Natural	OM2	2	6
Combi	Natural	OM2	3	10
Control	Lab	T8	1	9
Control	Lab	T8	2	7
Control	Lab	T8	3	3
Infection	Lab	T8	1	8
Infection	Lab	T8	2	8
Infection	Lab	T8	3	3
Microcystis	Lab	T8	1	8
Microcystis	Lab	T8	2	9
Microcystis	Lab	T8	3	5
Combi	Lab	T8	1	9
Combi	Lab	T8	2	6
Combi	Lab	T8	3	4
Control	Natural	T8	1	4
Control	Natural	T8	2	8
Control	Natural	T8	3	3
Infection	Natural	T8	1	2
Infection	Natural	T8	2	4
Infection	Natural	T8	3	5
Microcystis	Natural	T8	1	6
Microcystis	Natural	T8	2	6
Microcystis	Natural	T8	3	5
Combi	Natural	T8	1	5
Combi	Natural	T8	2	8
Combi	Natural	T8	3	5
