# Supplementary material for: Natural and lab-derived microbiomes differentially shape stressor interaction patterns of Daphnia magna
Source: ISME J. 2025 May 12;19(1):wrae249. doi: 10.1093/ismejo/wrae249 (PMC12225683; doi:10.1093/ismejo/wrae249)
Supplement: Table_SI5_wrae249 [file table_si5_wrae249.xlsx]

## Sheet: Blad1
Factor	X²	Df	P value
Within genotype a microbiome x infection x cyano interactions?
KNO	8.6	7	0.3
OM2	5.4	7	0.6
T8	10	7	0.2
Within genotype a microbiome x infection interaction?
KNO	5.9	3	0.1
OM2	0.4	3	0.9
T8	1.9	3	0.6
Within genotype a microbiome x cyano interactions?
KNO	3	3	0.4
OM2	1.4	3	0.7
T8	4.5	3	0.2
Within genotype a infection x cyano interactions?
KNO	2.6	3	0.5
OM2	4.4	3	0.2
T8	2.3	3	0.5
Within genotype a microbiome effect?
KNO	2.6	1	0.1
OM2	0.2	1	0.7
T8	1.6	1	0.2
Within genotype a infection effect?
KNO	2.3	1	0.1
OM2	0	1	1
T8	0.1	1	0.7
Within genotype a cyano effect?
KNO	0.3	1	0.6
OM2	1.1	1	0.3
T8	1.6	1	0.2
Within microbiome a genotype x infection x cyano interactions?
Lab	14	11	0.2
Nat	22	11	0.02**
Within microbiome a genotype x infection interaction?
Lab	3.2	5	0.7
Nat	13.3	5	0.02**
Within microbiome a genotype x cyano interactions?
Lab	1.5	5	0.9
Nat	18.2	5	0.003***
Within microbiome a infection x cyano interactions?
Lab	9.5	3	0.02**
Nat	0.8	3	0.9
Within microbiome a genotype effect?
Lab	1	2	0.6
Nat	12.7	2	0.002***
Within microbiome a infection effect?
Lab	0.8	1	0.4
Nat	0.2	1	0.7
Within microbiome a cyano effect?
Lab	0.2	1	0.6
Nat	0.1	1	0.7
Within infection a microbiome x genotype x cyano interactions?
Infection	14.1	11	0.2
Not Infection	20.2	11	0.04*
Within infection a genotype x microbiome interaction?
Infection	7.7	5	0.2
Not Infection	8	5	0.2
Within infection a genotype x cyano interactions?
Infection	11	5	0.05*
Not Infection	7.2	5	0.2
Within infection a microbiome x cyano interactions?
Infection	3.5	3	0.3
Not Infection	5.6	3	0.1
Within infection a genotype effect?
Infection	6.8	2	0.03*
Not Infection	3.8	2	0.2
Within infection a microbiome effect?
Infection	0.2	1	0.7
Not Infection	0	1	0.9
Within infection a cyano effect?
Infection	1.2	1	0.3
Not Infection	1.1	1	0.3
Within cyano a microbiome x genotype x infection interactions?
Cyano	10.3	11	0.5
Not Cyano	26	11	0.006***
Within cyano a genotype x microbiome interaction?
Cyano	2.6	5	0.8
Not Cyano	17.4	5	0.004***
Within cyano a genotype x infection interactions?
Cyano	4.4	5	0.5
Not Cyano	14.5	5	0.01**
Within cyano a microbiome x infection interactions?
Cyano	7.4	3	0.06
Not Cyano	2.7	3	0.4
Within cyano a genotype effect?
Cyano	1.3	2	0.5
Not Cyano	12	2	0.002***
Within cyano a microbiome effect?
Cyano	0.1	1	0.8
Not Cyano	0.3	1	0.6
Within cyano a infection effect?
Cyano	3.1	1	0.08
Not Cyano	0.2	1	0.7
