# Supplementary material for: Natural and lab-derived microbiomes differentially shape stressor interaction patterns of Daphnia magna
Source: ISME J. 2025 May 12;19(1):wrae249. doi: 10.1093/ismejo/wrae249 (PMC12225683; doi:10.1093/ismejo/wrae249)
Supplement: Table_SI6_wrae249 [file table_si6_wrae249.xlsx]

## Sheet: Blad1
Factor	F value	Df	Df res	P value
Lab microbiome
Genotype	22.52	2	292.26	<0.0001***
Infection	2.51	1	292.01	0.11
Cyano	42.45	1	292.02	<0.0001***
Genotype x Infection	3.13	2	292.05	0.04*
Genotype x Cyano	3.90	2	292.01	0.02*
Infection x Cyano	1.15	1	292.01	0.28
Genotype x Infection x Cyano	4.62	2	292.03	0.01*
Natural microbiome
Genotype	14.43	2	295.11	<0.0001***
Infection	13.77	1	295.02	0.0002***
Cyano	126.36	1	295.02	<0.0001***
Genotype x Infection	1.05	2	295.01	0.35
Genotype x Cyano	9.28	2	295.04	0.0001***
Infection x Cyano	0.75	1	295.04	0.38
Genotype x Infection x Cyano	0.80	2	295.03	0.45
Infection present
Genotype	27.29	2	290.37	<0.0001***
Microbiome	0.87	1	289.25	0.35
Cyano	105.63	1	289.13	<0.0001***
Genotype x Microbiome	7.31	2	289.55	0.0007***
Genotype x Cyano	12.32	2	289.37	<0.0001***
Microbiome x Cyano	0.36	1	289.07	0.54
Genotype x Microbiome x Cyano	1.93	2	289.35	0.15
Infection absent
Genotype	8.78	2	298.31	0.0001***
Microbiome	3.71	1	298.02	0.05
Cyano	43.53	1	298.07	<0.0001***
Genotype x Microbiome	0.03	2	298.03	0.97
Genotype x Cyano	2.05	2	298.05	0.13
Microbiome x Cyano	1.16	1	298.07	0.28
Genotype x Microbiome x Cyano	2.88	2	298.02	0.06
Cyanobacterium present
Genotype	17.74	2	291.84	<0.0001***
Microbiome	11.75	1	291.07	0.0006***
Infection	4.84	1	291.07	0.02*
Genotype x Microbiome	4.93	2	291.31	0.007*
Genotype x Infection	0.51	2	291.42	0.60
Microbiome x Infection	2.00	1	291.01	0.15
Genotype x Microbiome x Infection	0.13	2	291.31	0.87
Cyanobacterium absent
Genotype	22.67	2	296.51	<0.0001***
Microbiome	0.33	1	296.01	0.56
Infection	5.85	1	296.04	0.01*
Genotype x Microbiome	0.64	2	296.03	0.52
Genotype x Infection	1.63	2	296.01	0.19
Microbiome x Infection	0.03	1	296.15	0.85
Genotype x Microbiome x Infection	5.01	2	296.04	0.007*
KNO
Microbiome	6.70	1	215.07	0.01*
Infection	9.68	1	215.05	0.002*
Cyano	77.62	1	215.04	<0.0001***
Microbiome x Infection	1.24	1	215.15	0.26
Microbiome x Cyano	2.56	1	215.03	0.11
Infection x Cyano	3.33	1	215.09	0.07
Microbiome x Infection x Cyano	4.51	1	215.05	0.03*
OM2
Microbiome	2.56	1	206.02	0.11
Infection	1.22	1	06.01	0.26
Cyano	69.46	1	206.04	<0.0001***
Microbiome x Infection	0.18	1	206.21	0.66
Microbiome x Cyano	0.00	1	206.19	0.97
Infection x Cyano	0.33	1	206.10	0.56
Microbiome x Infection x Cyano	0.13	1	206.01	0.71
T8
Microbiome	0.44	1	164.33	0.50
Infection	1.25	1	164.16	0.26
Cyano	5.71	1	164.67	0.01*
Microbiome x Infection	5.67	1	164.31	0.01*
Microbiome x Cyano	0.14	1	164.09	0.70
Infection x Cyano	0.55	1	165.41	0.45
Microbiome x Infection x Cyano	3.91	1	164.64	0.05
