# Supplementary material for: Natural and lab-derived microbiomes differentially shape stressor interaction patterns of Daphnia magna
Source: ISME J. 2025 May 12;19(1):wrae249. doi: 10.1093/ismejo/wrae249 (PMC12225683; doi:10.1093/ismejo/wrae249)
Supplement: Table_SI8_wrae249 [file table_si8_wrae249.xlsx]

## Sheet: Blad1
	Recipients
	C		F		M		MF		L		N
	Mean	STDV	Mean	STDV	Mean	STDV	Mean	STDV	Mean	STDV	Mean	STDV
Betaproteobacteriales	55.86%	21.82%	37.09%	26.51%	40.22%	26.43%	61.64%	29.86%	54.80%	26.25%	41.35%	26.20%
Pseudomonadales	20.22%	23.54%	29.88%	26.56%	25.80%	28.21%	12.25%	11.80%	11.76%	13.50%	34.24%	27.51%
Bacteroidales	0.00%	0.00%	0.02%	0.04%	0.98%	3.24%	4.55%	12.88%	0.49%	2.29%	1.83%	8.15%
Verrucomicrobiales	3.06%	2.60%	6.99%	5.13%	7.50%	12.38%	6.49%	5.30%	6.44%	9.09%	5.12%	4.83%
Flavobacteriales	3.20%	5.31%	1.07%	1.73%	0.87%	1.53%	2.89%	4.89%	1.97%	4.19%	2.07%	3.51%
Planctomycetales	0.26%	0.50%	2.18%	2.73%	0.45%	1.05%	0.81%	1.62%	0.39%	1.81%	1.41%	1.53%
Actinomycetales	0.00%	0.00%	0.00%	0.00%	0.00%	0.01%	0.64%	1.80%	0.00%	0.00%	0.25%	1.14%
Rhizobiales	7.22%	9.44%	6.19%	10.05%	0.84%	0.75%	1.54%	1.75%	4.54%	7.79%	3.87%	7.49%
Micrococcales	1.27%	1.30%	3.29%	5.08%	3.97%	4.90%	1.67%	2.15%	3.90%	4.76%	1.03%	0.98%
Cytophagales	1.22%	2.03%	2.15%	3.54%	1.51%	1.88%	0.82%	1.39%	1.24%	2.01%	1.66%	2.65%
Lactobacillales	1.72%	4.29%	5.41%	13.28%	3.65%	6.45%	2.21%	3.40%	4.69%	9.84%	1.56%	3.67%
Legionellales	0.84%	2.73%	0.36%	0.67%	0.01%	0.03%	0.32%	0.76%	0.04%	0.09%	0.82%	2.24%
Bacillales	0.43%	1.03%	0.38%	0.87%	0.95%	2.14%	1.06%	1.59%	0.90%	1.84%	0.42%	0.83%
Chitinophagales	0.43%	0.94%	0.96%	1.90%	0.62%	0.99%	0.36%	0.47%	0.52%	1.39%	0.67%	0.91%
Caulobacterales	0.11%	0.13%	0.04%	0.07%	0.81%	2.45%	0.15%	0.32%	0.45%	1.73%	0.10%	0.22%
Acetobacterales	0.11%	0.23%	0.11%	0.14%	0.01%	0.03%	0.10%	0.24%	0.03%	0.10%	0.14%	0.22%
Rhodobacterales	0.20%	0.23%	0.36%	0.55%	0.51%	0.90%	0.72%	1.74%	0.45%	1.10%	0.39%	0.67%
Pirellulales	0.19%	0.31%	1.82%	2.14%	0.70%	1.46%	0.09%	0.21%	0.14%	0.63%	1.31%	1.78%
#N/A	1.73%	3.13%	0.48%	0.36%	0.78%	1.16%	0.11%	0.19%	1.32%	2.47%	0.39%	0.75%
Frankiales	0.11%	0.17%	0.24%	0.23%	1.21%	2.58%	0.31%	0.74%	0.28%	0.56%	0.67%	1.94%
Sphingomonadales	0.03%	0.03%	0.13%	0.15%	0.06%	0.12%	0.03%	0.05%	0.04%	0.09%	0.08%	0.12%
Sphingobacteriales	0.16%	0.26%	0.14%	0.22%	0.25%	0.40%	0.01%	0.02%	0.11%	0.28%	0.20%	0.27%
Corynebacteriales	0.16%	0.49%	0.17%	0.23%	0.18%	0.31%	0.26%	0.58%	0.20%	0.41%	0.17%	0.41%
Reyranellales	0.02%	0.05%	0.02%	0.02%	0.00%	0.00%	0.01%	0.01%	0.01%	0.04%	0.02%	0.02%
Propionibacteriales	0.00%	0.00%	0.00%	0.00%	0.00%	0.00%	0.01%	0.02%	0.00%	0.00%	0.00%	0.01%
PeM15	0.00%	0.00%	0.00%	0.00%	0.00%	0.00%	0.00%	0.01%	0.00%	0.00%	0.00%	0.01%
Diplorickettsiales	0.26%	0.56%	0.11%	0.32%	1.04%	2.96%	0.81%	1.51%	1.02%	2.22%	0.00%	0.01%
Coriobacteriales	0.00%	0.00%	0.00%	0.00%	0.00%	0.00%	0.00%	0.00%	0.00%	0.00%	0.00%	0.00%
Pasteurellales	0.01%	0.04%	0.06%	0.13%	0.13%	0.26%	0.00%	0.01%	0.07%	0.20%	0.03%	0.07%
Enterobacteriales	0.00%	0.01%	0.02%	0.06%	0.02%	0.06%	0.00%	0.00%	0.00%	0.00%	0.02%	0.06%
Aeromonadales	0.01%	0.02%	0.19%	0.54%	0.01%	0.02%	0.00%	0.00%	0.08%	0.37%	0.01%	0.03%
Fimbriimonadales	0.01%	0.04%	0.01%	0.04%	0.00%	0.00%	0.01%	0.02%	0.00%	0.01%	0.01%	0.04%
Elsterales	0.00%	0.00%	0.01%	0.04%	0.02%	0.05%	0.00%	0.00%	0.00%	0.01%	0.02%	0.05%
Selenomonadales	0.00%	0.00%	0.01%	0.02%	0.00%	0.00%	0.00%	0.00%	0.00%	0.00%	0.00%	0.01%
Saccharimonadales	0.00%	0.00%	0.01%	0.02%	0.00%	0.00%	0.00%	0.00%	0.00%	0.00%	0.00%	0.01%
Armatimonadales	0.00%	0.01%	0.01%	0.01%	0.01%	0.02%	0.00%	0.00%	0.00%	0.00%	0.01%	0.02%
Xanthomonadales	0.01%	0.03%	0.01%	0.02%	5.04%	16.64%	0.12%	0.31%	2.56%	11.76%	0.01%	0.02%
Oligoflexales	0.01%	0.01%	0.01%	0.02%	0.02%	0.05%	0.00%	0.00%	0.01%	0.03%	0.01%	0.02%
Subgroup_2	0.00%	0.01%	0.00%	0.00%	0.00%	0.00%	0.00%	0.00%	0.00%	0.00%	0.00%	0.00%
Alteromonadales	0.00%	0.01%	0.01%	0.03%	0.11%	0.36%	0.00%	0.00%	0.01%	0.02%	0.06%	0.27%
Gemmatales	0.00%	0.00%	0.00%	0.00%	0.01%	0.04%	0.00%	0.00%	0.00%	0.00%	0.01%	0.03%
Paracaedibacterales	0.00%	0.00%	0.00%	0.00%	0.01%	0.04%	0.00%	0.01%	0.00%	0.01%	0.01%	0.03%
Babeliales	0.01%	0.02%	0.00%	0.00%	0.00%	0.00%	0.01%	0.03%	0.01%	0.02%	0.00%	0.00%
Chthoniobacterales	1.05%	3.44%	0.00%	0.00%	0.01%	0.05%	0.01%	0.02%	0.63%	2.65%	0.00%	0.01%
Myxococcales	0.02%	0.06%	0.00%	0.00%	0.00%	0.00%	0.00%	0.00%	0.00%	0.01%	0.01%	0.05%
Fusobacteriales	0.00%	0.00%	0.07%	0.23%	1.49%	4.94%	0.00%	0.00%	0.78%	3.49%	0.00%	0.00%
Deinococcales	0.00%	0.00%	0.00%	0.00%	0.10%	0.22%	0.00%	0.00%	0.05%	0.15%	0.00%	0.00%
Cellvibrionales	0.00%	0.00%	0.00%	0.00%	0.09%	0.29%	0.00%	0.00%	0.04%	0.21%	0.00%	0.00%
Oceanospirillales	0.00%	0.00%	0.00%	0.00%	0.04%	0.12%	0.00%	0.00%	0.02%	0.08%	0.00%	0.00%
Rickettsiales	0.01%	0.02%	0.00%	0.00%	0.01%	0.02%	0.00%	0.00%	0.00%	0.01%	0.00%	0.02%
Gammaproteobacteria_Incertae_Sedis	0.00%	0.00%	0.00%	0.00%	0.00%	0.01%	0.00%	0.00%	0.00%	0.01%	0.00%	0.00%
Bdellovibrionales	0.01%	0.02%	0.01%	0.02%	0.00%	0.01%	0.00%	0.00%	0.01%	0.02%	0.00%	0.01%
Cardiobacteriales	0.00%	0.00%	0.00%	0.00%	0.00%	0.00%	0.00%	0.00%	0.00%	0.00%	0.00%	0.00%
Rhodothermales	0.05%	0.16%	0.00%	0.00%	0.00%	0.00%	0.00%	0.00%	0.03%	0.13%	0.00%	0.00%
Micavibrionales	0.00%	0.00%	0.00%	0.00%	0.00%	0.00%	0.00%	0.00%	0.00%	0.00%	0.00%	0.00%
Rhodospirillales	0.00%	0.00%	0.00%	0.00%	0.00%	0.00%	0.00%	0.00%	0.00%	0.00%	0.00%	0.00%
Isosphaerales	0.00%	0.00%	0.00%	0.00%	0.00%	0.00%	0.00%	0.00%	0.00%	0.00%	0.00%	0.00%
OPB56	0.00%	0.00%	0.00%	0.00%	0.00%	0.00%	0.00%	0.00%	0.00%	0.00%	0.00%	0.00%
Microtrichales	0.00%	0.00%	0.00%	0.00%	0.00%	0.00%	0.00%	0.00%	0.00%	0.00%	0.00%	0.00%
Methylococcales	0.00%	0.00%	0.00%	0.00%	0.00%	0.00%	0.00%	0.00%	0.00%	0.00%	0.00%	0.00%
Campylobacterales	0.00%	0.00%	0.00%	0.00%	0.00%	0.00%	0.00%	0.00%	0.00%	0.00%	0.00%	0.00%
Clostridiales	0.00%	0.00%	0.00%	0.00%	0.00%	0.00%	0.00%	0.00%	0.00%	0.00%	0.00%	0.00%
Steroidobacterales	0.00%	0.00%	0.00%	0.00%	0.00%	0.00%	0.00%	0.00%	0.00%	0.00%	0.00%	0.00%
Phycisphaerales	0.00%	0.00%	0.00%	0.00%	0.00%	0.00%	0.00%	0.00%	0.00%	0.00%	0.00%	0.00%
Desulfuromonadales	0.00%	0.00%	0.00%	0.00%	0.00%	0.00%	0.00%	0.00%	0.00%	0.00%	0.00%	0.00%
211ds20	0.00%	0.00%	0.00%	0.00%	0.00%	0.00%	0.00%	0.00%	0.00%	0.00%	0.00%	0.00%
Opitutales	0.00%	0.00%	0.00%	0.00%	0.00%	0.00%	0.00%	0.00%	0.00%	0.00%	0.00%	0.00%
Pedosphaerales	0.00%	0.00%	0.00%	0.00%	0.00%	0.00%	0.00%	0.00%	0.00%	0.00%	0.00%	0.00%
Balneolales	0.00%	0.00%	0.00%	0.00%	0.00%	0.00%	0.00%	0.00%	0.00%	0.00%	0.00%	0.00%
Run-SP154	0.00%	0.00%	0.00%	0.00%	0.00%	0.00%	0.00%	0.00%	0.00%	0.00%	0.00%	0.00%
Desulfobacterales	0.00%	0.00%	0.00%	0.00%	0.00%	0.00%	0.00%	0.00%	0.00%	0.00%	0.00%	0.00%
Ignavibacteriales	0.00%	0.00%	0.00%	0.00%	0.00%	0.00%	0.00%	0.00%	0.00%	0.00%	0.00%	0.00%
Syntrophobacterales	0.00%	0.00%	0.00%	0.00%	0.00%	0.00%	0.00%	0.00%	0.00%	0.00%	0.00%	0.00%
Anaerolineales	0.00%	0.00%	0.00%	0.00%	0.00%	0.00%	0.00%	0.00%	0.00%	0.00%	0.00%	0.00%
Omnitrophales	0.00%	0.00%	0.00%	0.00%	0.00%	0.00%	0.00%	0.00%	0.00%	0.00%	0.00%	0.00%
Gemmatimonadales	0.00%	0.00%	0.00%	0.00%	0.00%	0.00%	0.00%	0.00%	0.00%	0.00%	0.00%	0.00%
WCHB1-41	0.00%	0.00%	0.00%	0.00%	0.00%	0.00%	0.00%	0.00%	0.00%	0.00%	0.00%	0.00%
Arenicellales	0.00%	0.00%	0.00%	0.00%	0.00%	0.00%	0.00%	0.00%	0.00%	0.00%	0.00%	0.00%
Erysipelotrichales	0.00%	0.00%	0.00%	0.00%	0.00%	0.00%	0.00%	0.00%	0.00%	0.00%	0.00%	0.00%
Solirubrobacterales	0.00%	0.00%	0.00%	0.00%	0.00%	0.00%	0.00%	0.00%	0.00%	0.00%	0.00%	0.00%
S-BQ2-57_soil_group	0.00%	0.00%	0.00%	0.00%	0.00%	0.00%	0.00%	0.00%	0.00%	0.00%	0.00%	0.00%
Desulfarculales	0.00%	0.00%	0.00%	0.00%	0.00%	0.00%	0.00%	0.00%	0.00%	0.00%	0.00%	0.00%
SJA-15	0.00%	0.00%	0.00%	0.00%	0.00%	0.00%	0.00%	0.00%	0.00%	0.00%	0.00%	0.00%
Competibacterales	0.00%	0.00%	0.00%	0.00%	0.00%	0.00%	0.00%	0.00%	0.00%	0.00%	0.00%	0.00%
Gaiellales	0.00%	0.02%	0.00%	0.00%	0.00%	0.00%	0.00%	0.00%	0.00%	0.00%	0.00%	0.01%
Kryptoniales	0.00%	0.00%	0.00%	0.00%	0.00%	0.00%	0.00%	0.00%	0.00%	0.00%	0.00%	0.00%
Oligosphaerales	0.00%	0.00%	0.00%	0.00%	0.00%	0.00%	0.00%	0.00%	0.00%	0.00%	0.00%	0.00%
Candidatus_Peregrinibacteria	0.00%	0.00%	0.00%	0.00%	0.00%	0.00%	0.00%	0.00%	0.00%	0.00%	0.00%	0.00%
Blastocatellales	0.00%	0.00%	0.00%	0.00%	0.00%	0.00%	0.00%	0.00%	0.00%	0.00%	0.00%	0.00%
Candidatus_Peribacteria	0.00%	0.00%	0.00%	0.00%	0.00%	0.00%	0.00%	0.00%	0.00%	0.00%	0.00%	0.00%
Victivallales	0.00%	0.00%	0.00%	0.00%	0.00%	0.00%	0.00%	0.00%	0.00%	0.00%	0.00%	0.00%
Holophagales	0.00%	0.00%	0.00%	0.00%	0.00%	0.00%	0.00%	0.00%	0.00%	0.00%	0.00%	0.00%
OPB41	0.00%	0.00%	0.00%	0.00%	0.00%	0.00%	0.00%	0.00%	0.00%	0.00%	0.00%	0.00%
Solibacterales	0.00%	0.00%	0.00%	0.00%	0.00%	0.00%	0.00%	0.00%	0.00%	0.00%	0.00%	0.00%
PLTA13	0.00%	0.00%	0.00%	0.00%	0.00%	0.00%	0.00%	0.00%	0.00%	0.00%	0.00%	0.00%
SZB30	0.00%	0.00%	0.00%	0.00%	0.00%	0.00%	0.00%	0.00%	0.00%	0.00%	0.00%	0.00%
Mycoplasmatales	0.00%	0.00%	0.00%	0.00%	0.00%	0.00%	0.00%	0.00%	0.00%	0.00%	0.00%	0.00%
Thermoanaerobaculales	0.00%	0.00%	0.00%	0.00%	0.00%	0.00%	0.00%	0.00%	0.00%	0.00%	0.00%	0.00%
Aminicenantales	0.00%	0.00%	0.00%	0.00%	0.00%	0.00%	0.00%	0.00%	0.00%	0.00%	0.00%	0.00%
SAR324_clade(Marine_group_B)	0.00%	0.00%	0.00%	0.00%	0.00%	0.00%	0.00%	0.00%	0.00%	0.00%	0.00%	0.00%
Chitinivibrionales	0.00%	0.00%	0.00%	0.00%	0.00%	0.00%	0.00%	0.00%	0.00%	0.00%	0.00%	0.00%
Deltaproteobacteria_Incertae_Sedis	0.00%	0.00%	0.00%	0.00%	0.00%	0.00%	0.00%	0.00%	0.00%	0.00%	0.00%	0.00%
Kiritimatiellales	0.00%	0.00%	0.00%	0.00%	0.00%	0.00%	0.00%	0.00%	0.00%	0.00%	0.00%	0.00%
Sva0485	0.00%	0.00%	0.00%	0.00%	0.00%	0.00%	0.00%	0.00%	0.00%	0.00%	0.00%	0.00%
JGI_0000069-P22	0.00%	0.00%	0.00%	0.00%	0.00%	0.00%	0.00%	0.00%	0.00%	0.00%	0.00%	0.00%
2024-11-01	0.00%	0.00%	0.00%	0.00%	0.00%	0.00%	0.00%	0.00%	0.00%	0.00%	0.00%	0.00%
Absconditabacteriales_(SR1)	0.00%	0.00%	0.00%	0.00%	0.00%	0.00%	0.00%	0.00%	0.00%	0.00%	0.00%	0.00%
Endomicrobiales	0.00%	0.00%	0.00%	0.00%	0.00%	0.00%	0.00%	0.00%	0.00%	0.00%	0.00%	0.00%
Holosporales	0.00%	0.00%	0.00%	0.00%	0.00%	0.00%	0.00%	0.00%	0.00%	0.00%	0.00%	0.00%
Pla1_lineage	0.00%	0.00%	0.00%	0.00%	0.00%	0.00%	0.00%	0.00%	0.00%	0.00%	0.00%	0.00%
Unknown_Order	0.00%	0.00%	0.00%	0.00%	0.00%	0.00%	0.00%	0.00%	0.00%	0.00%	0.00%	0.00%
Caldilineales	0.00%	0.00%	0.00%	0.00%	0.00%	0.00%	0.00%	0.00%	0.00%	0.00%	0.00%	0.00%
Cloacimonadales	0.00%	0.00%	0.00%	0.00%	0.00%	0.00%	0.00%	0.00%	0.00%	0.00%	0.00%	0.00%
JG36-TzT-191	0.00%	0.00%	0.00%	0.00%	0.00%	0.00%	0.00%	0.00%	0.00%	0.00%	0.00%	0.00%
Leptospirales	0.00%	0.00%	0.00%	0.00%	0.00%	0.00%	0.00%	0.00%	0.00%	0.00%	0.00%	0.00%
Methylacidiphilales	0.00%	0.00%	0.00%	0.00%	0.00%	0.00%	0.00%	0.00%	0.00%	0.00%	0.00%	0.00%
Synergistales	0.00%	0.00%	0.00%	0.00%	0.00%	0.00%	0.00%	0.00%	0.00%	0.00%	0.00%	0.00%
Acidithiobacillales	0.00%	0.00%	0.00%	0.00%	0.00%	0.00%	0.00%	0.00%	0.00%	0.00%	0.00%	0.00%
Entotheonellales	0.00%	0.00%	0.00%	0.00%	0.00%	0.00%	0.00%	0.00%	0.00%	0.00%	0.00%	0.00%
MSBL9	0.00%	0.00%	0.00%	0.00%	0.00%	0.00%	0.00%	0.00%	0.00%	0.00%	0.00%	0.00%
Spirochaetales	0.00%	0.00%	0.00%	0.00%	0.00%	0.00%	0.00%	0.00%	0.00%	0.00%	0.00%	0.00%
Subgroup_7	0.00%	0.00%	0.00%	0.00%	0.00%	0.00%	0.00%	0.00%	0.00%	0.00%	0.00%	0.00%
ADurb.Bin180	0.00%	0.00%	0.00%	0.00%	0.00%	0.00%	0.00%	0.00%	0.00%	0.00%	0.00%	0.00%
Bacteroidetes_VC2.1_Bac22	0.00%	0.00%	0.00%	0.00%	0.00%	0.00%	0.00%	0.00%	0.00%	0.00%	0.00%	0.00%
Desulfovibrionales	0.00%	0.00%	0.00%	0.00%	0.00%	0.00%	0.00%	0.00%	0.00%	0.00%	0.00%	0.00%
Methylomirabilales	0.00%	0.00%	0.00%	0.00%	0.00%	0.00%	0.00%	0.00%	0.00%	0.00%	0.00%	0.00%
Micropepsales	0.00%	0.00%	0.00%	0.00%	0.00%	0.00%	0.00%	0.00%	0.00%	0.00%	0.00%	0.00%
SBR1031	0.00%	0.00%	0.00%	0.00%	0.00%	0.00%	0.00%	0.00%	0.00%	0.00%	0.00%	0.00%
Tepidisphaerales	0.00%	0.00%	0.00%	0.00%	0.00%	0.00%	0.00%	0.00%	0.00%	0.00%	0.00%	0.00%
Caedibacterales	0.00%	0.00%	0.00%	0.00%	0.00%	0.00%	0.00%	0.00%	0.00%	0.00%	0.00%	0.00%
Azospirillales	0.00%	0.00%	0.00%	0.00%	0.00%	0.00%	0.00%	0.00%	0.00%	0.00%	0.00%	0.00%
Candidatus_Falkowbacteria	0.00%	0.00%	0.00%	0.00%	0.00%	0.00%	0.00%	0.00%	0.00%	0.00%	0.00%	0.00%
CHAB-XI-27	0.00%	0.00%	0.00%	0.00%	0.00%	0.00%	0.00%	0.00%	0.00%	0.00%	0.00%	0.00%
Coxiellales	0.00%	0.00%	0.00%	0.00%	0.00%	0.00%	0.00%	0.00%	0.00%	0.00%	0.00%	0.00%
Salinisphaerales	0.00%	0.00%	0.00%	0.00%	0.00%	0.00%	0.00%	0.00%	0.00%	0.00%	0.00%	0.00%

## Sheet: Blad2
	Recipients
	CXL		FXL		MXL		MFXL		CXN		FXN		MXN		MFXN
	Mean	STDV	Mean	STDV	Mean	STDV	Mean	STDV	Mean	STDV	Mean	STDV	Mean	STDV	Mean	STDV
Betaproteobacteriales	64.48%	19.21%	41.52%	25.22%	48.75%	30.01%	61.75%	32.30%	45.81%	21.78%	34.14%	29.28%	25.30%	7.74%	61.53%	32.21%
Pseudomonadales	12.92%	17.50%	14.56%	14.84%	7.68%	6.66%	14.04%	17.18%	28.73%	28.31%	40.09%	28.72%	57.52%	21.35%	10.46%	4.63%
Bacteroidales	0.00%	0.00%	0.00%	0.00%	1.54%	4.06%	0.00%	0.00%	0.00%	0.00%	0.03%	0.05%	0.00%	0.00%	9.11%	18.22%
Verrucomicrobiales	2.57%	2.79%	4.50%	3.58%	10.74%	14.82%	7.64%	5.02%	3.63%	2.48%	8.65%	5.60%	1.83%	2.12%	5.33%	6.07%
Flavobacteriales	3.86%	6.95%	0.62%	0.90%	1.14%	1.88%	1.50%	2.41%	2.42%	2.88%	1.37%	2.15%	0.40%	0.46%	4.28%	6.70%
Planctomycetales	0.01%	0.02%	2.12%	4.24%	0.00%	0.00%	0.00%	0.00%	0.55%	0.64%	2.23%	1.64%	1.25%	1.52%	1.62%	2.10%
Actinomycetales	0.00%	0.00%	0.00%	0.00%	0.00%	0.01%	0.00%	0.00%	0.00%	0.00%	0.00%	0.00%	0.00%	0.00%	1.27%	2.54%
Rhizobiales	6.09%	6.21%	11.17%	15.43%	0.72%	0.35%	1.89%	1.46%	8.53%	12.80%	2.87%	2.48%	1.05%	1.23%	1.19%	2.17%
Micrococcales	1.77%	1.58%	6.42%	7.38%	5.54%	5.58%	2.24%	2.80%	0.68%	0.54%	1.21%	0.91%	1.21%	1.34%	1.10%	1.46%
Cytophagales	1.09%	1.24%	2.11%	4.02%	1.23%	1.77%	0.63%	1.08%	1.37%	2.83%	2.17%	3.59%	2.01%	2.22%	1.00%	1.80%
Lactobacillales	0.93%	1.32%	11.11%	21.11%	5.33%	7.71%	3.72%	4.42%	2.64%	6.35%	1.61%	2.55%	0.72%	1.21%	0.70%	1.19%
Legionellales	0.03%	0.08%	0.09%	0.18%	0.00%	0.00%	0.06%	0.11%	1.78%	3.99%	0.53%	0.83%	0.03%	0.04%	0.59%	1.06%
Bacillales	0.13%	0.20%	0.79%	1.38%	1.26%	2.70%	1.71%	2.14%	0.77%	1.49%	0.11%	0.13%	0.39%	0.16%	0.40%	0.44%
Chitinophagales	0.04%	0.11%	1.58%	3.10%	0.44%	0.89%	0.44%	0.54%	0.89%	1.29%	0.55%	0.47%	0.93%	1.20%	0.28%	0.47%
Caulobacterales	0.14%	0.16%	0.02%	0.04%	1.23%	3.07%	0.06%	0.11%	0.08%	0.10%	0.05%	0.08%	0.08%	0.17%	0.24%	0.46%
Acetobacterales	0.00%	0.01%	0.16%	0.20%	0.00%	0.00%	0.00%	0.00%	0.23%	0.30%	0.08%	0.09%	0.04%	0.04%	0.21%	0.32%
Rhodobacterales	0.16%	0.25%	0.43%	0.85%	0.30%	0.41%	1.25%	2.50%	0.26%	0.21%	0.32%	0.33%	0.89%	1.45%	0.18%	0.26%
Pirellulales	0.01%	0.01%	0.74%	1.47%	0.00%	0.00%	0.00%	0.00%	0.41%	0.35%	2.55%	2.31%	1.93%	2.00%	0.18%	0.29%
#N/A	3.03%	3.88%	0.53%	0.39%	0.78%	1.00%	0.07%	0.13%	0.22%	0.48%	0.45%	0.37%	0.79%	1.58%	0.16%	0.25%
Frankiales	0.03%	0.09%	0.14%	0.28%	0.44%	0.58%	0.57%	1.05%	0.20%	0.20%	0.31%	0.17%	2.54%	4.21%	0.05%	0.09%
Sphingomonadales	0.03%	0.03%	0.12%	0.20%	0.02%	0.03%	0.02%	0.03%	0.03%	0.04%	0.14%	0.12%	0.13%	0.19%	0.04%	0.08%
Sphingobacteriales	0.10%	0.10%	0.08%	0.16%	0.22%	0.47%	0.00%	0.00%	0.24%	0.36%	0.18%	0.25%	0.31%	0.26%	0.03%	0.03%
Corynebacteriales	0.00%	0.00%	0.18%	0.22%	0.24%	0.37%	0.51%	0.79%	0.34%	0.71%	0.16%	0.26%	0.09%	0.17%	0.02%	0.03%
Reyranellales	0.03%	0.07%	0.01%	0.02%	0.00%	0.00%	0.00%	0.00%	0.02%	0.03%	0.03%	0.03%	0.00%	0.00%	0.02%	0.02%
Propionibacteriales	0.00%	0.00%	0.00%	0.00%	0.00%	0.00%	0.01%	0.01%	0.00%	0.00%	0.00%	0.00%	0.00%	0.00%	0.01%	0.02%
PeM15	0.00%	0.00%	0.00%	0.00%	0.00%	0.00%	0.00%	0.00%	0.00%	0.00%	0.00%	0.01%	0.00%	0.00%	0.01%	0.02%
Diplorickettsiales	0.49%	0.70%	0.25%	0.51%	1.63%	3.67%	1.61%	1.89%	0.00%	0.00%	0.01%	0.01%	0.00%	0.00%	0.00%	0.00%
Coriobacteriales	0.00%	0.00%	0.00%	0.00%	0.00%	0.00%	0.00%	0.00%	0.00%	0.00%	0.00%	0.00%	0.00%	0.00%	0.00%	0.00%
Pasteurellales	0.00%	0.00%	0.09%	0.18%	0.17%	0.31%	0.01%	0.01%	0.02%	0.06%	0.04%	0.08%	0.06%	0.12%	0.00%	0.00%
Enterobacteriales	0.00%	0.01%	0.00%	0.00%	0.00%	0.00%	0.00%	0.00%	0.00%	0.01%	0.03%	0.08%	0.05%	0.10%	0.00%	0.00%
Aeromonadales	0.01%	0.02%	0.43%	0.86%	0.01%	0.02%	0.00%	0.00%	0.01%	0.03%	0.03%	0.06%	0.00%	0.00%	0.00%	0.00%
Fimbriimonadales	0.00%	0.00%	0.00%	0.00%	0.00%	0.00%	0.01%	0.03%	0.02%	0.05%	0.02%	0.06%	0.00%	0.00%	0.00%	0.00%
Elsterales	0.00%	0.00%	0.00%	0.00%	0.01%	0.02%	0.00%	0.00%	0.00%	0.00%	0.02%	0.05%	0.05%	0.08%	0.00%	0.00%
Selenomonadales	0.00%	0.00%	0.00%	0.00%	0.00%	0.00%	0.00%	0.00%	0.00%	0.00%	0.01%	0.02%	0.00%	0.00%	0.00%	0.00%
Saccharimonadales	0.00%	0.00%	0.00%	0.00%	0.00%	0.00%	0.00%	0.00%	0.00%	0.00%	0.01%	0.02%	0.00%	0.00%	0.00%	0.00%
Armatimonadales	0.00%	0.00%	0.00%	0.00%	0.00%	0.00%	0.00%	0.00%	0.00%	0.01%	0.01%	0.01%	0.02%	0.04%	0.00%	0.00%
Xanthomonadales	0.00%	0.00%	0.00%	0.00%	7.92%	20.85%	0.23%	0.44%	0.02%	0.04%	0.01%	0.02%	0.00%	0.00%	0.00%	0.00%
Oligoflexales	0.00%	0.01%	0.02%	0.04%	0.02%	0.05%	0.00%	0.00%	0.01%	0.02%	0.00%	0.01%	0.02%	0.03%	0.00%	0.00%
Subgroup_2	0.00%	0.00%	0.00%	0.00%	0.00%	0.00%	0.00%	0.00%	0.00%	0.01%	0.00%	0.00%	0.00%	0.00%	0.00%	0.00%
Alteromonadales	0.01%	0.02%	0.03%	0.05%	0.00%	0.00%	0.00%	0.00%	0.00%	0.00%	0.00%	0.00%	0.30%	0.60%	0.00%	0.00%
Gemmatales	0.00%	0.00%	0.00%	0.00%	0.00%	0.00%	0.00%	0.00%	0.00%	0.00%	0.00%	0.00%	0.04%	0.07%	0.00%	0.00%
Paracaedibacterales	0.00%	0.00%	0.00%	0.00%	0.00%	0.00%	0.01%	0.02%	0.00%	0.00%	0.00%	0.00%	0.03%	0.07%	0.00%	0.00%
Babeliales	0.01%	0.03%	0.00%	0.00%	0.00%	0.00%	0.02%	0.04%	0.00%	0.00%	0.00%	0.00%	0.00%	0.00%	0.00%	0.00%
Chthoniobacterales	1.94%	4.65%	0.00%	0.00%	0.02%	0.06%	0.02%	0.03%	0.01%	0.01%	0.00%	0.00%	0.00%	0.00%	0.00%	0.00%
Myxococcales	0.01%	0.02%	0.00%	0.00%	0.00%	0.00%	0.00%	0.00%	0.03%	0.08%	0.00%	0.00%	0.00%	0.00%	0.00%	0.00%
Fusobacteriales	0.00%	0.00%	0.18%	0.36%	2.34%	6.20%	0.00%	0.00%	0.00%	0.00%	0.00%	0.00%	0.00%	0.00%	0.00%	0.00%
Deinococcales	0.00%	0.00%	0.00%	0.00%	0.17%	0.29%	0.00%	0.00%	0.00%	0.00%	0.00%	0.00%	0.00%	0.00%	0.00%	0.00%
Cellvibrionales	0.00%	0.00%	0.00%	0.00%	0.14%	0.37%	0.00%	0.00%	0.00%	0.00%	0.00%	0.00%	0.00%	0.00%	0.00%	0.00%
Oceanospirillales	0.00%	0.00%	0.00%	0.00%	0.06%	0.15%	0.00%	0.00%	0.00%	0.00%	0.00%	0.00%	0.00%	0.00%	0.00%	0.00%
Rickettsiales	0.00%	0.00%	0.00%	0.00%	0.01%	0.02%	0.00%	0.00%	0.01%	0.03%	0.00%	0.00%	0.00%	0.00%	0.00%	0.00%
Gammaproteobacteria_Incertae_Sedis	0.00%	0.00%	0.00%	0.00%	0.01%	0.02%	0.00%	0.00%	0.00%	0.00%	0.00%	0.00%	0.00%	0.00%	0.00%	0.00%
Bdellovibrionales	0.01%	0.02%	0.02%	0.04%	0.00%	0.01%	0.00%	0.00%	0.01%	0.02%	0.00%	0.00%	0.00%	0.00%	0.00%	0.00%
Cardiobacteriales	0.00%	0.00%	0.00%	0.00%	0.00%	0.00%	0.00%	0.00%	0.00%	0.00%	0.00%	0.00%	0.00%	0.00%	0.00%	0.00%
Rhodothermales	0.08%	0.22%	0.00%	0.00%	0.00%	0.00%	0.00%	0.00%	0.00%	0.00%	0.00%	0.00%	0.00%	0.00%	0.00%	0.00%
Micavibrionales	0.00%	0.00%	0.00%	0.00%	0.00%	0.00%	0.00%	0.00%	0.00%	0.00%	0.00%	0.00%	0.00%	0.00%	0.00%	0.00%
Rhodospirillales	0.00%	0.00%	0.00%	0.00%	0.00%	0.00%	0.00%	0.00%	0.00%	0.00%	0.00%	0.00%	0.00%	0.00%	0.00%	0.00%
Isosphaerales	0.00%	0.00%	0.00%	0.00%	0.00%	0.00%	0.00%	0.00%	0.00%	0.00%	0.00%	0.00%	0.00%	0.00%	0.00%	0.00%
OPB56	0.00%	0.00%	0.00%	0.00%	0.00%	0.00%	0.00%	0.00%	0.00%	0.00%	0.00%	0.00%	0.00%	0.00%	0.00%	0.00%
Microtrichales	0.00%	0.00%	0.00%	0.00%	0.00%	0.00%	0.00%	0.00%	0.00%	0.00%	0.00%	0.00%	0.00%	0.00%	0.00%	0.00%
Methylococcales	0.00%	0.00%	0.00%	0.00%	0.00%	0.00%	0.00%	0.00%	0.00%	0.00%	0.00%	0.00%	0.00%	0.00%	0.00%	0.00%
Campylobacterales	0.00%	0.00%	0.00%	0.00%	0.00%	0.00%	0.00%	0.00%	0.00%	0.00%	0.00%	0.00%	0.00%	0.00%	0.00%	0.00%
Clostridiales	0.00%	0.00%	0.00%	0.00%	0.00%	0.00%	0.00%	0.00%	0.00%	0.00%	0.00%	0.00%	0.00%	0.00%	0.00%	0.00%
Steroidobacterales	0.00%	0.00%	0.00%	0.00%	0.00%	0.00%	0.00%	0.00%	0.00%	0.00%	0.00%	0.00%	0.00%	0.00%	0.00%	0.00%
Phycisphaerales	0.00%	0.00%	0.00%	0.00%	0.00%	0.00%	0.00%	0.00%	0.00%	0.00%	0.00%	0.00%	0.00%	0.00%	0.00%	0.00%
Desulfuromonadales	0.00%	0.00%	0.00%	0.00%	0.00%	0.00%	0.00%	0.00%	0.00%	0.00%	0.00%	0.00%	0.00%	0.00%	0.00%	0.00%
211ds20	0.00%	0.00%	0.00%	0.00%	0.00%	0.00%	0.00%	0.00%	0.00%	0.00%	0.00%	0.00%	0.00%	0.00%	0.00%	0.00%
Opitutales	0.00%	0.00%	0.00%	0.00%	0.00%	0.00%	0.00%	0.00%	0.00%	0.00%	0.00%	0.00%	0.00%	0.00%	0.00%	0.00%
Pedosphaerales	0.00%	0.00%	0.00%	0.00%	0.00%	0.00%	0.00%	0.00%	0.00%	0.00%	0.00%	0.00%	0.00%	0.00%	0.00%	0.00%
Balneolales	0.00%	0.00%	0.00%	0.00%	0.00%	0.00%	0.00%	0.00%	0.00%	0.00%	0.00%	0.00%	0.00%	0.00%	0.00%	0.00%
Run-SP154	0.00%	0.00%	0.00%	0.00%	0.00%	0.00%	0.00%	0.00%	0.00%	0.00%	0.00%	0.00%	0.00%	0.00%	0.00%	0.00%
Desulfobacterales	0.00%	0.00%	0.00%	0.00%	0.00%	0.00%	0.00%	0.00%	0.00%	0.00%	0.00%	0.00%	0.00%	0.00%	0.00%	0.00%
Ignavibacteriales	0.00%	0.00%	0.00%	0.00%	0.00%	0.00%	0.00%	0.00%	0.00%	0.00%	0.00%	0.00%	0.00%	0.00%	0.00%	0.00%
Syntrophobacterales	0.00%	0.00%	0.00%	0.00%	0.00%	0.00%	0.00%	0.00%	0.00%	0.00%	0.00%	0.00%	0.00%	0.00%	0.00%	0.00%
Anaerolineales	0.00%	0.00%	0.00%	0.00%	0.00%	0.00%	0.00%	0.00%	0.00%	0.00%	0.00%	0.00%	0.00%	0.00%	0.00%	0.00%
Omnitrophales	0.00%	0.00%	0.00%	0.00%	0.00%	0.00%	0.00%	0.00%	0.00%	0.00%	0.00%	0.00%	0.00%	0.00%	0.00%	0.00%
Gemmatimonadales	0.00%	0.00%	0.00%	0.00%	0.00%	0.00%	0.00%	0.00%	0.00%	0.00%	0.00%	0.00%	0.00%	0.00%	0.00%	0.00%
WCHB1-41	0.00%	0.00%	0.00%	0.00%	0.00%	0.00%	0.00%	0.00%	0.00%	0.00%	0.00%	0.00%	0.00%	0.00%	0.00%	0.00%
Arenicellales	0.00%	0.00%	0.00%	0.00%	0.00%	0.00%	0.00%	0.00%	0.00%	0.00%	0.00%	0.00%	0.00%	0.00%	0.00%	0.00%
Erysipelotrichales	0.00%	0.00%	0.00%	0.00%	0.00%	0.00%	0.00%	0.00%	0.00%	0.00%	0.00%	0.00%	0.00%	0.00%	0.00%	0.00%
Solirubrobacterales	0.00%	0.00%	0.00%	0.00%	0.00%	0.00%	0.00%	0.00%	0.00%	0.00%	0.00%	0.00%	0.00%	0.00%	0.00%	0.00%
S-BQ2-57_soil_group	0.00%	0.00%	0.00%	0.00%	0.00%	0.00%	0.00%	0.00%	0.00%	0.00%	0.00%	0.00%	0.00%	0.00%	0.00%	0.00%
Desulfarculales	0.00%	0.00%	0.00%	0.00%	0.00%	0.00%	0.00%	0.00%	0.00%	0.00%	0.00%	0.00%	0.00%	0.00%	0.00%	0.00%
SJA-15	0.00%	0.00%	0.00%	0.00%	0.00%	0.00%	0.00%	0.00%	0.00%	0.00%	0.00%	0.00%	0.00%	0.00%	0.00%	0.00%
Competibacterales	0.00%	0.00%	0.00%	0.00%	0.00%	0.00%	0.00%	0.00%	0.00%	0.00%	0.00%	0.00%	0.00%	0.00%	0.00%	0.00%
Gaiellales	0.00%	0.00%	0.00%	0.00%	0.00%	0.00%	0.00%	0.00%	0.01%	0.03%	0.00%	0.00%	0.00%	0.00%	0.00%	0.00%
Kryptoniales	0.00%	0.00%	0.00%	0.00%	0.00%	0.00%	0.00%	0.00%	0.00%	0.00%	0.00%	0.00%	0.00%	0.00%	0.00%	0.00%
Oligosphaerales	0.00%	0.00%	0.00%	0.00%	0.00%	0.00%	0.00%	0.00%	0.00%	0.00%	0.00%	0.00%	0.00%	0.00%	0.00%	0.00%
Candidatus_Peregrinibacteria	0.00%	0.00%	0.00%	0.00%	0.00%	0.00%	0.00%	0.00%	0.00%	0.00%	0.00%	0.00%	0.00%	0.00%	0.00%	0.00%
Blastocatellales	0.00%	0.00%	0.00%	0.00%	0.00%	0.00%	0.00%	0.00%	0.00%	0.00%	0.00%	0.00%	0.00%	0.00%	0.00%	0.00%
Candidatus_Peribacteria	0.00%	0.00%	0.00%	0.00%	0.00%	0.00%	0.00%	0.00%	0.00%	0.00%	0.00%	0.00%	0.00%	0.00%	0.00%	0.00%
Victivallales	0.00%	0.00%	0.00%	0.00%	0.00%	0.00%	0.00%	0.00%	0.00%	0.00%	0.00%	0.00%	0.00%	0.00%	0.00%	0.00%
Holophagales	0.00%	0.00%	0.00%	0.00%	0.00%	0.00%	0.00%	0.00%	0.00%	0.00%	0.00%	0.00%	0.00%	0.00%	0.00%	0.00%
OPB41	0.00%	0.00%	0.00%	0.00%	0.00%	0.00%	0.00%	0.00%	0.00%	0.00%	0.00%	0.00%	0.00%	0.00%	0.00%	0.00%
Solibacterales	0.00%	0.00%	0.00%	0.00%	0.00%	0.00%	0.00%	0.00%	0.00%	0.00%	0.00%	0.00%	0.00%	0.00%	0.00%	0.00%
PLTA13	0.00%	0.00%	0.00%	0.00%	0.00%	0.00%	0.00%	0.00%	0.00%	0.00%	0.00%	0.00%	0.00%	0.00%	0.00%	0.00%
SZB30	0.00%	0.00%	0.00%	0.00%	0.00%	0.00%	0.00%	0.00%	0.00%	0.00%	0.00%	0.00%	0.00%	0.00%	0.00%	0.00%
Mycoplasmatales	0.00%	0.00%	0.00%	0.00%	0.00%	0.00%	0.00%	0.00%	0.00%	0.00%	0.00%	0.00%	0.00%	0.00%	0.00%	0.00%
Thermoanaerobaculales	0.00%	0.00%	0.00%	0.00%	0.00%	0.00%	0.00%	0.00%	0.00%	0.00%	0.00%	0.00%	0.00%	0.00%	0.00%	0.00%
Aminicenantales	0.00%	0.00%	0.00%	0.00%	0.00%	0.00%	0.00%	0.00%	0.00%	0.00%	0.00%	0.00%	0.00%	0.00%	0.00%	0.00%
SAR324_clade(Marine_group_B)	0.00%	0.00%	0.00%	0.00%	0.00%	0.00%	0.00%	0.00%	0.00%	0.00%	0.00%	0.00%	0.00%	0.00%	0.00%	0.00%
Chitinivibrionales	0.00%	0.00%	0.00%	0.00%	0.00%	0.00%	0.00%	0.00%	0.00%	0.00%	0.00%	0.00%	0.00%	0.00%	0.00%	0.00%
Deltaproteobacteria_Incertae_Sedis	0.00%	0.00%	0.00%	0.00%	0.00%	0.00%	0.00%	0.00%	0.00%	0.00%	0.00%	0.00%	0.00%	0.00%	0.00%	0.00%
Kiritimatiellales	0.00%	0.00%	0.00%	0.00%	0.00%	0.00%	0.00%	0.00%	0.00%	0.00%	0.00%	0.00%	0.00%	0.00%	0.00%	0.00%
Sva0485	0.00%	0.00%	0.00%	0.00%	0.00%	0.00%	0.00%	0.00%	0.00%	0.00%	0.00%	0.00%	0.00%	0.00%	0.00%	0.00%
JGI_0000069-P22	0.00%	0.00%	0.00%	0.00%	0.00%	0.00%	0.00%	0.00%	0.00%	0.00%	0.00%	0.00%	0.00%	0.00%	0.00%	0.00%
2024-11-01	0.00%	0.00%	0.00%	0.00%	0.00%	0.00%	0.00%	0.00%	0.00%	0.00%	0.00%	0.00%	0.00%	0.00%	0.00%	0.00%
Absconditabacteriales_(SR1)	0.00%	0.00%	0.00%	0.00%	0.00%	0.00%	0.00%	0.00%	0.00%	0.00%	0.00%	0.00%	0.00%	0.00%	0.00%	0.00%
Endomicrobiales	0.00%	0.00%	0.00%	0.00%	0.00%	0.00%	0.00%	0.00%	0.00%	0.00%	0.00%	0.00%	0.00%	0.00%	0.00%	0.00%
Holosporales	0.00%	0.00%	0.00%	0.00%	0.00%	0.00%	0.00%	0.00%	0.00%	0.00%	0.00%	0.00%	0.00%	0.00%	0.00%	0.00%
Pla1_lineage	0.00%	0.00%	0.00%	0.00%	0.00%	0.00%	0.00%	0.00%	0.00%	0.00%	0.00%	0.00%	0.00%	0.00%	0.00%	0.00%
Unknown_Order	0.00%	0.00%	0.00%	0.00%	0.00%	0.00%	0.00%	0.00%	0.00%	0.00%	0.00%	0.00%	0.00%	0.00%	0.00%	0.00%
Caldilineales	0.00%	0.00%	0.00%	0.00%	0.00%	0.00%	0.00%	0.00%	0.00%	0.00%	0.00%	0.00%	0.00%	0.00%	0.00%	0.00%
Cloacimonadales	0.00%	0.00%	0.00%	0.00%	0.00%	0.00%	0.00%	0.00%	0.00%	0.00%	0.00%	0.00%	0.00%	0.00%	0.00%	0.00%
JG36-TzT-191	0.00%	0.00%	0.00%	0.00%	0.00%	0.00%	0.00%	0.00%	0.00%	0.00%	0.00%	0.00%	0.00%	0.00%	0.00%	0.00%
Leptospirales	0.00%	0.00%	0.00%	0.00%	0.00%	0.00%	0.00%	0.00%	0.00%	0.00%	0.00%	0.00%	0.00%	0.00%	0.00%	0.00%
Methylacidiphilales	0.00%	0.00%	0.00%	0.00%	0.00%	0.00%	0.00%	0.00%	0.00%	0.00%	0.00%	0.00%	0.00%	0.00%	0.00%	0.00%
Synergistales	0.00%	0.00%	0.00%	0.00%	0.00%	0.00%	0.00%	0.00%	0.00%	0.00%	0.00%	0.00%	0.00%	0.00%	0.00%	0.00%
Acidithiobacillales	0.00%	0.00%	0.00%	0.00%	0.00%	0.00%	0.00%	0.00%	0.00%	0.00%	0.00%	0.00%	0.00%	0.00%	0.00%	0.00%
Entotheonellales	0.00%	0.00%	0.00%	0.00%	0.00%	0.00%	0.00%	0.00%	0.00%	0.00%	0.00%	0.00%	0.00%	0.00%	0.00%	0.00%
MSBL9	0.00%	0.00%	0.00%	0.00%	0.00%	0.00%	0.00%	0.00%	0.00%	0.00%	0.00%	0.00%	0.00%	0.00%	0.00%	0.00%
Spirochaetales	0.00%	0.00%	0.00%	0.00%	0.00%	0.00%	0.00%	0.00%	0.00%	0.00%	0.00%	0.00%	0.00%	0.00%	0.00%	0.00%
Subgroup_7	0.00%	0.00%	0.00%	0.00%	0.00%	0.00%	0.00%	0.00%	0.00%	0.00%	0.00%	0.00%	0.00%	0.00%	0.00%	0.00%
ADurb.Bin180	0.00%	0.00%	0.00%	0.00%	0.00%	0.00%	0.00%	0.00%	0.00%	0.00%	0.00%	0.00%	0.00%	0.00%	0.00%	0.00%
Bacteroidetes_VC2.1_Bac22	0.00%	0.00%	0.00%	0.00%	0.00%	0.00%	0.00%	0.00%	0.00%	0.00%	0.00%	0.00%	0.00%	0.00%	0.00%	0.00%
Desulfovibrionales	0.00%	0.00%	0.00%	0.00%	0.00%	0.00%	0.00%	0.00%	0.00%	0.00%	0.00%	0.00%	0.00%	0.00%	0.00%	0.00%
Methylomirabilales	0.00%	0.00%	0.00%	0.00%	0.00%	0.00%	0.00%	0.00%	0.00%	0.00%	0.00%	0.00%	0.00%	0.00%	0.00%	0.00%
Micropepsales	0.00%	0.00%	0.00%	0.00%	0.00%	0.00%	0.00%	0.00%	0.00%	0.00%	0.00%	0.00%	0.00%	0.00%	0.00%	0.00%
SBR1031	0.00%	0.00%	0.00%	0.00%	0.00%	0.00%	0.00%	0.00%	0.00%	0.00%	0.00%	0.00%	0.00%	0.00%	0.00%	0.00%
Tepidisphaerales	0.00%	0.00%	0.00%	0.00%	0.00%	0.00%	0.00%	0.00%	0.00%	0.00%	0.00%	0.00%	0.00%	0.00%	0.00%	0.00%
Caedibacterales	0.00%	0.00%	0.00%	0.00%	0.00%	0.00%	0.00%	0.00%	0.00%	0.00%	0.00%	0.00%	0.00%	0.00%	0.00%	0.00%
Azospirillales	0.00%	0.00%	0.00%	0.00%	0.00%	0.00%	0.00%	0.00%	0.00%	0.00%	0.00%	0.00%	0.00%	0.00%	0.00%	0.00%
Candidatus_Falkowbacteria	0.00%	0.00%	0.00%	0.00%	0.00%	0.00%	0.00%	0.00%	0.00%	0.00%	0.00%	0.00%	0.00%	0.00%	0.00%	0.00%
CHAB-XI-27	0.00%	0.00%	0.00%	0.00%	0.00%	0.00%	0.00%	0.00%	0.00%	0.00%	0.00%	0.00%	0.00%	0.00%	0.00%	0.00%
Coxiellales	0.00%	0.00%	0.00%	0.00%	0.00%	0.00%	0.00%	0.00%	0.00%	0.00%	0.00%	0.00%	0.00%	0.00%	0.00%	0.00%
Salinisphaerales	0.00%	0.00%	0.00%	0.00%	0.00%	0.00%	0.00%	0.00%	0.00%	0.00%	0.00%	0.00%	0.00%	0.00%	0.00%	0.00%

## Sheet: Blad3
	Donor				Sample type				Donor + recipient
	L		N		Donor		Recipient
	Mean	STDV	Mean	STDV	Mean	STDV	Mean	STDV	Mean	STDV
Betaproteobacteriales	23.66%	19.31%	42.52%	24.78%	33.09%	22.39%	48.40%	26.78%	46.48%	26.55%
Pseudomonadales	4.21%	2.41%	1.37%	1.63%	2.79%	2.41%	22.46%	23.94%	20.00%	23.32%
Bacteroidales	0.00%	0.00%	0.25%	0.13%	0.12%	0.16%	1.13%	5.82%	1.00%	5.45%
Verrucomicrobiales	0.49%	0.39%	4.36%	6.56%	2.43%	4.67%	5.81%	7.32%	5.39%	7.09%
Flavobacteriales	1.68%	2.50%	10.48%	6.81%	6.08%	6.66%	2.02%	3.84%	2.53%	4.40%
Planctomycetales	0.19%	0.33%	0.03%	0.05%	0.11%	0.23%	0.87%	1.74%	0.78%	1.64%
Actinomycetales	0.00%	0.00%	0.00%	0.00%	0.00%	0.00%	0.12%	0.78%	0.11%	0.73%
Rhizobiales	0.20%	0.12%	0.47%	0.53%	0.33%	0.37%	4.22%	7.56%	3.73%	7.18%
Micrococcales	40.12%	37.86%	2.62%	0.91%	21.37%	31.55%	2.53%	3.76%	4.89%	12.57%
Cytophagales	7.14%	11.31%	1.64%	1.31%	4.39%	7.81%	1.44%	2.32%	1.81%	3.48%
Lactobacillales	0.15%	0.23%	0.62%	1.06%	0.38%	0.73%	3.20%	7.64%	2.85%	7.20%
Legionellales	0.16%	0.20%	0.00%	0.00%	0.08%	0.16%	0.41%	1.58%	0.37%	1.48%
Bacillales	0.07%	0.06%	0.01%	0.02%	0.04%	0.05%	0.67%	1.45%	0.59%	1.38%
Chitinophagales	15.64%	26.48%	7.41%	5.37%	11.53%	17.68%	0.59%	1.18%	1.96%	6.91%
Caulobacterales	0.74%	0.45%	0.44%	0.54%	0.59%	0.47%	0.28%	1.26%	0.32%	1.19%
Acetobacterales	0.03%	0.05%	0.24%	0.27%	0.13%	0.21%	0.08%	0.18%	0.09%	0.18%
Rhodobacterales	0.57%	0.60%	3.02%	1.45%	1.79%	1.67%	0.42%	0.91%	0.59%	1.11%
Pirellulales	0.07%	0.13%	0.17%	0.26%	0.12%	0.19%	0.69%	1.42%	0.62%	1.34%
#N/A	0.54%	0.84%	0.58%	0.60%	0.56%	0.65%	0.88%	1.90%	0.84%	1.79%
Frankiales	0.04%	0.07%	5.97%	1.72%	3.01%	3.43%	0.47%	1.39%	0.78%	1.91%
Sphingomonadales	0.16%	0.08%	3.65%	4.47%	1.91%	3.42%	0.06%	0.10%	0.29%	1.28%
Sphingobacteriales	0.01%	0.01%	7.74%	7.24%	3.88%	6.24%	0.15%	0.27%	0.62%	2.40%
Corynebacteriales	0.01%	0.02%	0.17%	0.14%	0.09%	0.12%	0.19%	0.41%	0.17%	0.38%
Reyranellales	0.00%	0.00%	0.00%	0.00%	0.00%	0.00%	0.01%	0.03%	0.01%	0.03%
Propionibacteriales	0.00%	0.00%	0.00%	0.00%	0.00%	0.00%	0.00%	0.01%	0.00%	0.01%
PeM15	0.00%	0.00%	0.17%	0.27%	0.08%	0.20%	0.00%	0.01%	0.01%	0.07%
Diplorickettsiales	0.00%	0.00%	0.15%	0.23%	0.07%	0.17%	0.53%	1.67%	0.48%	1.57%
Coriobacteriales	0.00%	0.00%	0.00%	0.00%	0.00%	0.00%	0.00%	0.00%	0.00%	0.00%
Pasteurellales	0.01%	0.02%	0.00%	0.00%	0.01%	0.02%	0.05%	0.15%	0.05%	0.14%
Enterobacteriales	0.00%	0.00%	0.01%	0.01%	0.00%	0.01%	0.01%	0.04%	0.01%	0.04%
Aeromonadales	0.49%	0.73%	0.05%	0.07%	0.27%	0.52%	0.05%	0.26%	0.08%	0.31%
Fimbriimonadales	0.00%	0.00%	0.00%	0.00%	0.00%	0.00%	0.01%	0.03%	0.01%	0.03%
Elsterales	0.05%	0.09%	0.00%	0.00%	0.03%	0.06%	0.01%	0.03%	0.01%	0.04%
Selenomonadales	0.00%	0.01%	0.01%	0.02%	0.01%	0.01%	0.00%	0.01%	0.00%	0.01%
Saccharimonadales	0.00%	0.00%	0.01%	0.01%	0.01%	0.01%	0.00%	0.01%	0.00%	0.01%
Armatimonadales	0.00%	0.00%	0.20%	0.34%	0.10%	0.24%	0.00%	0.01%	0.02%	0.09%
Xanthomonadales	0.00%	0.01%	0.48%	0.52%	0.24%	0.42%	1.35%	8.52%	1.21%	7.96%
Oligoflexales	0.00%	0.00%	0.09%	0.09%	0.04%	0.07%	0.01%	0.03%	0.01%	0.04%
Subgroup_2	0.00%	0.00%	0.00%	0.00%	0.00%	0.00%	0.00%	0.00%	0.00%	0.00%
Alteromonadales	1.34%	1.94%	0.01%	0.02%	0.68%	1.43%	0.03%	0.18%	0.11%	0.54%
Gemmatales	0.00%	0.00%	0.08%	0.12%	0.04%	0.09%	0.00%	0.02%	0.01%	0.04%
Paracaedibacterales	1.17%	1.86%	0.02%	0.02%	0.60%	1.33%	0.00%	0.02%	0.08%	0.48%
Babeliales	0.13%	0.23%	0.02%	0.01%	0.08%	0.16%	0.00%	0.02%	0.01%	0.06%
Chthoniobacterales	0.17%	0.30%	0.76%	1.29%	0.47%	0.90%	0.33%	1.92%	0.35%	1.82%
Myxococcales	0.09%	0.10%	0.03%	0.02%	0.06%	0.08%	0.01%	0.03%	0.01%	0.04%
Fusobacteriales	0.00%	0.00%	0.03%	0.01%	0.01%	0.02%	0.41%	2.53%	0.36%	2.37%
Deinococcales	0.00%	########	0.00%	0.00%	0.00%	0.00%	0.02%	0.11%	0.02%	0.10%
Cellvibrionales	0.00%	0.00%	0.11%	0.05%	0.05%	0.07%	0.02%	0.15%	0.03%	0.14%
Oceanospirillales	0.00%	0.00%	0.14%	0.16%	0.07%	0.13%	0.01%	0.06%	0.02%	0.07%
Rickettsiales	0.17%	0.29%	0.04%	0.05%	0.10%	0.20%	0.00%	0.02%	0.02%	0.07%
Gammaproteobacteria_Incertae_Sedis	0.00%	0.00%	0.05%	0.05%	0.03%	0.04%	0.00%	0.01%	0.00%	0.02%
Bdellovibrionales	0.20%	0.17%	0.07%	0.06%	0.13%	0.14%	0.01%	0.02%	0.02%	0.06%
Cardiobacteriales	0.00%	0.00%	0.00%	0.00%	0.00%	0.00%	0.00%	0.00%	0.00%	0.00%
Rhodothermales	0.00%	0.00%	0.00%	0.00%	0.00%	0.00%	0.01%	0.09%	0.01%	0.09%
Micavibrionales	0.00%	0.00%	0.00%	0.00%	0.00%	0.00%	0.00%	0.00%	0.00%	0.00%
Rhodospirillales	0.00%	0.00%	0.01%	0.01%	0.00%	0.01%	0.00%	0.00%	0.00%	0.00%
Isosphaerales	0.00%	0.00%	0.67%	1.12%	0.34%	0.80%	0.00%	0.00%	0.04%	0.28%
OPB56	0.02%	0.04%	0.64%	1.10%	0.33%	0.77%	0.00%	0.00%	0.04%	0.28%
Microtrichales	0.00%	0.00%	0.36%	0.60%	0.18%	0.42%	0.00%	0.00%	0.02%	0.15%
Methylococcales	0.00%	0.00%	0.36%	0.44%	0.18%	0.34%	0.00%	0.00%	0.02%	0.13%
Campylobacterales	0.00%	0.00%	0.32%	0.25%	0.16%	0.24%	0.00%	0.00%	0.02%	0.09%
Clostridiales	0.00%	0.00%	0.29%	0.32%	0.15%	0.26%	0.00%	0.00%	0.02%	0.10%
Steroidobacterales	0.00%	0.00%	0.13%	0.16%	0.06%	0.12%	0.00%	0.00%	0.01%	0.05%
Phycisphaerales	0.00%	0.00%	0.12%	0.20%	0.06%	0.14%	0.00%	0.00%	0.01%	0.05%
Desulfuromonadales	0.00%	0.00%	0.08%	0.10%	0.04%	0.08%	0.00%	0.00%	0.01%	0.03%
211ds20	0.00%	0.00%	0.08%	0.14%	0.04%	0.10%	0.00%	0.00%	0.01%	0.04%
Opitutales	0.00%	0.00%	0.06%	0.10%	0.03%	0.07%	0.00%	0.00%	0.00%	0.03%
Pedosphaerales	0.00%	0.00%	0.05%	0.04%	0.02%	0.04%	0.00%	0.00%	0.00%	0.01%
Balneolales	0.00%	0.00%	0.04%	0.07%	0.02%	0.05%	0.00%	0.00%	0.00%	0.02%
Run-SP154	0.00%	0.00%	0.04%	0.06%	0.02%	0.04%	0.00%	0.00%	0.00%	0.02%
Desulfobacterales	0.00%	0.00%	0.03%	0.03%	0.02%	0.03%	0.00%	0.00%	0.00%	0.01%
Ignavibacteriales	0.00%	0.00%	0.03%	0.03%	0.02%	0.03%	0.00%	0.00%	0.00%	0.01%
Syntrophobacterales	0.00%	0.00%	0.03%	0.03%	0.02%	0.03%	0.00%	0.00%	0.00%	0.01%
Anaerolineales	0.00%	0.00%	0.03%	0.03%	0.02%	0.02%	0.00%	0.00%	0.00%	0.01%
Omnitrophales	0.00%	0.00%	0.02%	0.03%	0.01%	0.02%	0.00%	0.00%	0.00%	0.01%
Gemmatimonadales	0.00%	0.00%	0.02%	0.04%	0.01%	0.03%	0.00%	0.00%	0.00%	0.01%
WCHB1-41	0.00%	0.00%	0.02%	0.03%	0.01%	0.02%	0.00%	0.00%	0.00%	0.01%
Arenicellales	0.00%	0.00%	0.02%	0.03%	0.01%	0.02%	0.00%	0.00%	0.00%	0.01%
Erysipelotrichales	0.00%	0.00%	0.02%	0.01%	0.01%	0.01%	0.00%	0.00%	0.00%	0.00%
Solirubrobacterales	0.00%	0.00%	0.01%	0.01%	0.01%	0.01%	0.00%	0.00%	0.00%	0.00%
S-BQ2-57_soil_group	0.00%	0.00%	0.01%	0.01%	0.01%	0.01%	0.00%	0.00%	0.00%	0.00%
Desulfarculales	0.00%	0.00%	0.01%	0.01%	0.01%	0.01%	0.00%	0.00%	0.00%	0.00%
SJA-15	0.00%	0.00%	0.01%	0.01%	0.01%	0.01%	0.00%	0.00%	0.00%	0.00%
Competibacterales	0.00%	0.00%	0.01%	0.01%	0.01%	0.01%	0.00%	0.00%	0.00%	0.00%
Gaiellales	0.00%	0.00%	0.01%	0.01%	0.01%	0.01%	0.00%	0.01%	0.00%	0.01%
Kryptoniales	0.00%	0.00%	0.01%	0.01%	0.01%	0.01%	0.00%	0.00%	0.00%	0.00%
Oligosphaerales	0.00%	0.00%	0.01%	0.02%	0.00%	0.01%	0.00%	0.00%	0.00%	0.00%
Candidatus_Peregrinibacteria	0.00%	0.00%	0.01%	0.02%	0.00%	0.01%	0.00%	0.00%	0.00%	0.00%
Blastocatellales	0.00%	0.00%	0.01%	0.01%	0.00%	0.01%	0.00%	0.00%	0.00%	0.00%
Candidatus_Peribacteria	0.00%	0.00%	0.01%	0.01%	0.00%	0.01%	0.00%	0.00%	0.00%	0.00%
Victivallales	0.00%	0.00%	0.01%	0.01%	0.00%	0.01%	0.00%	0.00%	0.00%	0.00%
Holophagales	0.00%	0.00%	0.01%	0.01%	0.00%	0.01%	0.00%	0.00%	0.00%	0.00%
OPB41	0.00%	0.00%	0.01%	0.01%	0.00%	0.01%	0.00%	0.00%	0.00%	0.00%
Solibacterales	0.00%	0.00%	0.01%	0.01%	0.00%	0.01%	0.00%	0.00%	0.00%	0.00%
PLTA13	0.00%	0.00%	0.01%	0.01%	0.00%	0.00%	0.00%	0.00%	0.00%	0.00%
SZB30	0.00%	0.00%	0.01%	0.01%	0.00%	0.01%	0.00%	0.00%	0.00%	0.00%
Mycoplasmatales	0.00%	0.00%	0.00%	0.01%	0.00%	0.01%	0.00%	0.00%	0.00%	0.00%
Thermoanaerobaculales	0.00%	0.00%	0.00%	0.00%	0.00%	0.00%	0.00%	0.00%	0.00%	0.00%
Aminicenantales	0.00%	0.00%	0.00%	0.01%	0.00%	0.00%	0.00%	0.00%	0.00%	0.00%
SAR324_clade(Marine_group_B)	0.00%	0.00%	0.00%	0.01%	0.00%	0.00%	0.00%	0.00%	0.00%	0.00%
Chitinivibrionales	0.00%	0.00%	0.00%	0.01%	0.00%	0.00%	0.00%	0.00%	0.00%	0.00%
Deltaproteobacteria_Incertae_Sedis	0.00%	0.00%	0.00%	0.01%	0.00%	0.00%	0.00%	0.00%	0.00%	0.00%
Kiritimatiellales	0.00%	0.00%	0.00%	0.01%	0.00%	0.00%	0.00%	0.00%	0.00%	0.00%
Sva0485	0.00%	0.00%	0.00%	0.00%	0.00%	0.00%	0.00%	0.00%	0.00%	0.00%
JGI_0000069-P22	0.00%	0.00%	0.00%	0.00%	0.00%	0.00%	0.00%	0.00%	0.00%	0.00%
2024-11-01	0.00%	0.00%	0.00%	0.00%	0.00%	0.00%	0.00%	0.00%	0.00%	0.00%
Absconditabacteriales_(SR1)	0.00%	0.00%	0.00%	0.00%	0.00%	0.00%	0.00%	0.00%	0.00%	0.00%
Endomicrobiales	0.00%	0.00%	0.00%	0.00%	0.00%	0.00%	0.00%	0.00%	0.00%	0.00%
Holosporales	0.00%	0.00%	0.00%	0.00%	0.00%	0.00%	0.00%	0.00%	0.00%	0.00%
Pla1_lineage	0.00%	0.00%	0.00%	0.00%	0.00%	0.00%	0.00%	0.00%	0.00%	0.00%
Unknown_Order	0.00%	0.00%	0.00%	0.00%	0.00%	0.00%	0.00%	0.00%	0.00%	0.00%
Caldilineales	0.00%	0.00%	0.00%	0.00%	0.00%	0.00%	0.00%	0.00%	0.00%	0.00%
Cloacimonadales	0.00%	0.00%	0.00%	0.00%	0.00%	0.00%	0.00%	0.00%	0.00%	0.00%
JG36-TzT-191	0.00%	0.00%	0.00%	0.00%	0.00%	0.00%	0.00%	0.00%	0.00%	0.00%
Leptospirales	0.00%	0.00%	0.00%	0.00%	0.00%	0.00%	0.00%	0.00%	0.00%	0.00%
Methylacidiphilales	0.00%	0.00%	0.00%	0.00%	0.00%	0.00%	0.00%	0.00%	0.00%	0.00%
Synergistales	0.00%	0.00%	0.00%	0.00%	0.00%	0.00%	0.00%	0.00%	0.00%	0.00%
Acidithiobacillales	0.00%	0.00%	0.00%	0.00%	0.00%	0.00%	0.00%	0.00%	0.00%	0.00%
Entotheonellales	0.00%	0.00%	0.00%	0.00%	0.00%	0.00%	0.00%	0.00%	0.00%	0.00%
MSBL9	0.00%	0.00%	0.00%	0.00%	0.00%	0.00%	0.00%	0.00%	0.00%	0.00%
Spirochaetales	0.00%	0.00%	0.00%	0.00%	0.00%	0.00%	0.00%	0.00%	0.00%	0.00%
Subgroup_7	0.00%	0.00%	0.00%	0.00%	0.00%	0.00%	0.00%	0.00%	0.00%	0.00%
ADurb.Bin180	0.00%	0.00%	0.00%	0.00%	0.00%	0.00%	0.00%	0.00%	0.00%	0.00%
Bacteroidetes_VC2.1_Bac22	0.00%	0.00%	0.00%	0.00%	0.00%	0.00%	0.00%	0.00%	0.00%	0.00%
Desulfovibrionales	0.00%	0.00%	0.00%	0.00%	0.00%	0.00%	0.00%	0.00%	0.00%	0.00%
Methylomirabilales	0.00%	0.00%	0.00%	0.00%	0.00%	0.00%	0.00%	0.00%	0.00%	0.00%
Micropepsales	0.00%	0.00%	0.00%	0.00%	0.00%	0.00%	0.00%	0.00%	0.00%	0.00%
SBR1031	0.00%	0.00%	0.00%	0.00%	0.00%	0.00%	0.00%	0.00%	0.00%	0.00%
Tepidisphaerales	0.00%	0.00%	0.00%	0.00%	0.00%	0.00%	0.00%	0.00%	0.00%	0.00%
Caedibacterales	0.01%	0.01%	0.00%	0.00%	0.00%	0.01%	0.00%	0.00%	0.00%	0.00%
Azospirillales	0.00%	0.00%	0.00%	0.00%	0.00%	0.00%	0.00%	0.00%	0.00%	0.00%
Candidatus_Falkowbacteria	0.00%	0.00%	0.00%	0.00%	0.00%	0.00%	0.00%	0.00%	0.00%	0.00%
CHAB-XI-27	0.14%	0.12%	0.00%	0.00%	0.07%	0.11%	0.00%	0.00%	0.01%	0.04%
Coxiellales	0.06%	0.10%	0.00%	0.00%	0.03%	0.07%	0.00%	0.00%	0.00%	0.02%
Salinisphaerales	0.03%	0.06%	0.00%	0.00%	0.02%	0.04%	0.00%	0.00%	0.00%	0.01%
