# Supplementary material for: Natural and lab-derived microbiomes differentially shape stressor interaction patterns of Daphnia magna
Source: ISME J. 2025 May 12;19(1):wrae249. doi: 10.1093/ismejo/wrae249 (PMC12225683; doi:10.1093/ismejo/wrae249)
Supplement: Table_SI11_wrae249 [file table_si11_wrae249.xlsx]

## Sheet: Blad1
OTU	Phylum	Class	Order	Family	Genus	logFC	logCPM	P value	FDR
Donors + Recipients (Sample type)
OTU_204_Roseococcus_sp.	Proteobacteria	Alphaproteobacteria	Acetobacterales	Acetobacteraceae	Roseococcus	-601898	9776461	0.000000000000604	0.00000000116
OTU_211_Hyphomonas_sp.	Proteobacteria	Alphaproteobacteria	Caulobacterales	Hyphomonadaceae	Hyphomonas	-591395	9702272	0.00000000000178	0.0000000017
OTU_45_NS11-12_marine_group	Bacteroidetes	Bacteroidia	Sphingobacteriales	NS11-12_marine_group		9252665	1298736	0.00000000000327	0.00000000209
OTU_87_OPB56	Bacteroidetes	Ignavibacteria	OPB56			7837424	1164374	0.00000000000723	0.00000000272
OTU_80_Herbaspirillum_sp.	Proteobacteria	Gammaproteobacteria	Betaproteobacteriales	Burkholderiaceae	Herbaspirillum	793879	1173758	0.00000000000857	0.00000000272
OTU_93_Burkholderiaceae	Proteobacteria	Gammaproteobacteria	Betaproteobacteriales	Burkholderiaceae		7755421	1156838	0.00000000000857	0.00000000272
OTU_91_Sporichthyaceae	Actinobacteria	Actinobacteria	Frankiales	Sporichthyaceae		7772565	1158419	0.00000000000993	0.00000000272
OTU_81_Flavobacterium_sp.	Bacteroidetes	Bacteroidia	Flavobacteriales	Flavobacteriaceae	Flavobacterium	7890144	1169261	0.0000000000142	0.00000000324
OTU_98_Polaromonas_sp.	Proteobacteria	Gammaproteobacteria	Betaproteobacteriales	Burkholderiaceae	Polaromonas	7644557	114669	0.0000000000152	0.00000000324
OTU_143_hgcI_clade_sp.	Actinobacteria	Actinobacteria	Frankiales	Sporichthyaceae	hgcI_clade	6649171	1059202	0.0000000000366	0.00000000673
OTU_83_Candidatus_Aquirestis_sp.	Bacteroidetes	Bacteroidia	Chitinophagales	Saprospiraceae	Candidatus_Aquirestis	7885969	1168866	0.0000000000386	0.00000000673
OTU_68_Saprospiraceae	Bacteroidetes	Bacteroidia	Chitinophagales	Saprospiraceae		8383124	1215587	0.0000000000583	0.00000000932
OTU_132_Sporichthyaceae	Actinobacteria	Actinobacteria	Frankiales	Sporichthyaceae		6752146	10679	0.0000000000754	0.0000000111
OTU_136_Sediminibacterium_sp.	Bacteroidetes	Bacteroidia	Chitinophagales	Chitinophagaceae	Sediminibacterium	6699917	1063481	0.0000000000811	0.0000000111
OTU_144_Candidatus_Planktophila_sp.	Actinobacteria	Actinobacteria	Frankiales	Sporichthyaceae	Candidatus_Planktophila	6567318	1052374	0.00000000012	0.0000000153
OTU_106_Rhizorhapis_sp.	Proteobacteria	Alphaproteobacteria	Sphingomonadales	Sphingomonadaceae	Rhizorhapis	7403723	1124882	0.00000000013	0.0000000156
OTU_130_Rhodoferax_sp.	Proteobacteria	Gammaproteobacteria	Betaproteobacteriales	Burkholderiaceae	Rhodoferax	6790402	1071145	0.000000000144	0.0000000163
OTU_115_Candidatus_Aquirestis_sp.	Bacteroidetes	Bacteroidia	Chitinophagales	Saprospiraceae	Candidatus_Aquirestis	7052307	109377	0.000000000186	0.0000000198
OTU_35_Limnobacter_sp.	Proteobacteria	Gammaproteobacteria	Betaproteobacteriales	Burkholderiaceae	Limnobacter	9875782	1360576	0.000000000307	0.000000031
OTU_129_Luteolibacter_sp.	Verrucomicrobia	Verrucomicrobiae	Verrucomicrobiales	Rubritaleaceae	Luteolibacter	6786519	1070842	0.000000000353	0.0000000338
OTU_362_Niabella_sp.	Bacteroidetes	Bacteroidia	Chitinophagales	Chitinophagaceae	Niabella	-441912	8837691	0.000000000552	0.0000000504
OTU_135_Sandarakinorhabdus_sp.	Proteobacteria	Alphaproteobacteria	Sphingomonadales	Sphingomonadaceae	Sandarakinorhabdus	6701615	1064128	0.000000000587	0.0000000512
OTU_128_Verrucomicrobiaceae	Verrucomicrobia	Verrucomicrobiae	Verrucomicrobiales	Verrucomicrobiaceae		6796746	1071718	0.000000000675	0.0000000563
OTU_181_Fluviicola_sp.	Bacteroidetes	Bacteroidia	Flavobacteriales	Crocinitomicaceae	Fluviicola	5876942	9975422	0.000000000901	0.0000000719
OTU_126_Aurantimicrobium_sp.	Actinobacteria	Actinobacteria	Micrococcales	Microbacteriaceae	Aurantimicrobium	681845	1073512	0.00000000105	0.0000000805
OTU_151_Verrucomicrobiaceae	Verrucomicrobia	Verrucomicrobiae	Verrucomicrobiales	Verrucomicrobiaceae		6427228	1040849	0.0000000012	0.0000000854
OTU_145_Dinghuibacter_sp.	Bacteroidetes	Bacteroidia	Chitinophagales	Chitinophagaceae	Dinghuibacter	655025	1050981	0.0000000012	0.0000000854
OTU_182_Candidatus_Planktophila_sp.	Actinobacteria	Actinobacteria	Frankiales	Sporichthyaceae	Candidatus_Planktophila	5871873	997433	0.00000000136	0.0000000915
OTU_208_Methylotenera_sp.	Proteobacteria	Gammaproteobacteria	Betaproteobacteriales	Methylophilaceae	Methylotenera	5507454	9706152	0.0000000014	0.0000000915
OTU_168_Flavobacterium_sp.	Bacteroidetes	Bacteroidia	Flavobacteriales	Flavobacteriaceae	Flavobacterium	6120762	101629	0.00000000143	0.0000000915
OTU_172_Sphingorhabdus_sp.	Proteobacteria	Alphaproteobacteria	Sphingomonadales	Sphingomonadaceae	Sphingorhabdus	6064536	1011875	0.00000000184	0.000000114
OTU_162_Isosphaeraceae	Planctomycetes	Planctomycetacia	Isosphaerales	Isosphaeraceae		6213563	102363	0.00000000269	0.000000161
OTU_180_GKS98_freshwater_group_sp.	Proteobacteria	Gammaproteobacteria	Betaproteobacteriales	Burkholderiaceae	GKS98_freshwater_group	5893441	9987683	0.00000000293	0.00000017
OTU_166_Dinghuibacter_sp.	Bacteroidetes	Bacteroidia	Chitinophagales	Chitinophagaceae	Dinghuibacter	6148122	1018458	0.00000000473	0.000000266
OTU_218_Arenimonas_sp.	Proteobacteria	Gammaproteobacteria	Xanthomonadales	Xanthomonadaceae	Arenimonas	5444683	9662504	0.00000000582	0.000000319
OTU_175_NS9_marine_group	Bacteroidetes	Bacteroidia	Flavobacteriales	NS9_marine_group		6006117	1007406	0.00000000662	0.000000353
OTU_178_Methylotenera_sp.	Proteobacteria	Gammaproteobacteria	Betaproteobacteriales	Methylophilaceae	Methylotenera	5949256	100305	0.00000000761	0.000000394
OTU_216_Burkholderiaceae	Proteobacteria	Gammaproteobacteria	Betaproteobacteriales	Burkholderiaceae		5472694	9681655	0.000000008	0.000000404
OTU_184_env.OPS_17	Bacteroidetes	Bacteroidia	Sphingobacteriales	env.OPS_17		5861341	9963935	0.00000000941	0.000000463
OTU_188_Trichococcus_sp.	Firmicutes	Bacilli	Lactobacillales	Carnobacteriaceae	Trichococcus	580739	9923118	0.0000000108	0.000000516
OTU_196_Pedobacter_sp.	Bacteroidetes	Bacteroidia	Sphingobacteriales	Sphingobacteriaceae	Pedobacter	5727172	9863734	0.0000000131	0.00000061
OTU_217_Luteolibacter_sp.	Verrucomicrobia	Verrucomicrobiae	Verrucomicrobiales	Rubritaleaceae	Luteolibacter	5451399	9667204	0.0000000134	0.00000061
OTU_243_NS11-12_marine_group	Bacteroidetes	Bacteroidia	Sphingobacteriales	NS11-12_marine_group		5128865	9450746	0.0000000205	0.000000901
OTU_242_Limnohabitans_sp.	Proteobacteria	Gammaproteobacteria	Betaproteobacteriales	Burkholderiaceae	Limnohabitans	5137304	9456233	0.0000000207	0.000000901
OTU_209_Candidatus_Limnoluna_sp.	Actinobacteria	Actinobacteria	Micrococcales	Microbacteriaceae	Candidatus_Limnoluna	5514119	9710241	0.0000000229	0.000000954
OTU_210_Limnobacter_sp.	Proteobacteria	Gammaproteobacteria	Betaproteobacteriales	Burkholderiaceae	Limnobacter	5503463	9702688	0.0000000233	0.000000954
OTU_239_Caulobacter_sp.	Proteobacteria	Alphaproteobacteria	Caulobacterales	Caulobacteraceae	Caulobacter	5147777	9463103	0.0000000234	0.000000954
OTU_249_hgcI_clade_sp.	Actinobacteria	Actinobacteria	Frankiales	Sporichthyaceae	hgcI_clade	5039401	9393572	0.0000000268	0.00000107
OTU_219_Fluviicola_sp.	Bacteroidetes	Bacteroidia	Flavobacteriales	Crocinitomicaceae	Fluviicola	5424239	9648416	0.000000028	0.00000108
OTU_222_NS11-12_marine_group	Bacteroidetes	Bacteroidia	Sphingobacteriales	NS11-12_marine_group		5419321	9645021	0.0000000283	0.00000108
OTU_225_Chitinophagaceae	Bacteroidetes	Bacteroidia	Chitinophagales	Chitinophagaceae		5402527	9632864	0.0000000296	0.0000011
OTU_244_Rheinheimera_sp.	Proteobacteria	Gammaproteobacteria	Alteromonadales	Alteromonadaceae	Rheinheimera	5104276	9440193	0.0000000297	0.0000011
OTU_200_Candidatus_Limnoluna_sp.	Actinobacteria	Actinobacteria	Micrococcales	Microbacteriaceae	Candidatus_Limnoluna	5597979	9801559	0.0000000357	0.00000127
OTU_253_Flavobacterium_sp.	Bacteroidetes	Bacteroidia	Flavobacteriales	Flavobacteriaceae	Flavobacterium	5024953	9384187	0.0000000361	0.00000127
OTU_231_Rhodoluna_sp.	Actinobacteria	Actinobacteria	Micrococcales	Microbacteriaceae	Rhodoluna	5320912	9577325	0.0000000363	0.00000127
OTU_262_Burkholderiaceae	Proteobacteria	Gammaproteobacteria	Betaproteobacteriales	Burkholderiaceae		4909512	9312864	0.0000000392	0.00000134
OTU_255_GKS98_freshwater_group_sp.	Proteobacteria	Gammaproteobacteria	Betaproteobacteriales	Burkholderiaceae	GKS98_freshwater_group	5004762	937155	0.0000000463	0.00000156
OTU_269_Piscinibacter_sp.	Proteobacteria	Gammaproteobacteria	Betaproteobacteriales	Burkholderiaceae	Piscinibacter	4834137	9267522	0.0000000521	0.00000172
OTU_288_Sediminibacterium_sp.	Bacteroidetes	Bacteroidia	Chitinophagales	Chitinophagaceae	Sediminibacterium	4608926	9137007	0.000000102	0.00000331
OTU_258_Candidatus_Planktophila_sp.	Actinobacteria	Actinobacteria	Frankiales	Sporichthyaceae	Candidatus_Planktophila	4945445	9335237	0.000000104	0.00000333
OTU_261_Sediminibacterium_sp.	Bacteroidetes	Bacteroidia	Chitinophagales	Chitinophagaceae	Sediminibacterium	4926234	9322538	0.000000109	0.00000344
OTU_263_Flavobacterium_sp.	Bacteroidetes	Bacteroidia	Flavobacteriales	Flavobacteriaceae	Flavobacterium	4903804	9309725	0.000000117	0.00000362
OTU_265_Aurantimicrobium_sp.	Actinobacteria	Actinobacteria	Micrococcales	Microbacteriaceae	Aurantimicrobium	4872662	928994	0.000000127	0.00000387
OTU_279_Terrimicrobium_sp.	Verrucomicrobia	Verrucomicrobiae	Chthoniobacterales	Terrimicrobiaceae	Terrimicrobium	4688041	9182118	0.000000134	0.00000401
OTU_267_Rhodoferax_sp.	Proteobacteria	Gammaproteobacteria	Betaproteobacteriales	Burkholderiaceae	Rhodoferax	4846343	927499	0.000000139	0.00000409
OTU_272_LD29_sp.	Verrucomicrobia	Verrucomicrobiae	Chthoniobacterales	Chthoniobacteraceae	LD29	4797911	9246139	0.000000157	0.00000457
OTU_276_Flavobacterium_sp.	Bacteroidetes	Bacteroidia	Flavobacteriales	Flavobacteriaceae	Flavobacterium	4746264	9215211	0.000000186	0.00000533
OTU_306_Flavobacterium_sp.	Bacteroidetes	Bacteroidia	Flavobacteriales	Flavobacteriaceae	Flavobacterium	444776	9048803	0.000000192	0.0000054
OTU_326_Flavobacterium_sp.	Bacteroidetes	Bacteroidia	Flavobacteriales	Flavobacteriaceae	Flavobacterium	4280836	8962802	0.000000227	0.00000631
OTU_338_Polaromonas_sp.	Proteobacteria	Gammaproteobacteria	Betaproteobacteriales	Burkholderiaceae	Polaromonas	4179426	8912364	0.000000262	0.00000706
OTU_343_Novosphingobium_sp.	Proteobacteria	Alphaproteobacteria	Sphingomonadales	Sphingomonadaceae	Novosphingobium	4160764	8903381	0.000000264	0.00000706
OTU_335_Flavobacterium_sp.	Bacteroidetes	Bacteroidia	Flavobacteriales	Flavobacteriaceae	Flavobacterium	4193455	8919075	0.000000265	0.00000706
OTU_304_Cryomorphaceae	Bacteroidetes	Bacteroidia	Flavobacteriales	Cryomorphaceae		4457838	905469	0.000000278	0.00000731
OTU_297_Armatimonas_sp.	Armatimonadetes	Armatimonadia	Armatimonadales	Armatimonadaceae	Armatimonas	4532438	9095011	0.000000313	0.0000081
OTU_336_Polymorphobacter_sp.	Proteobacteria	Alphaproteobacteria	Sphingomonadales	Sphingomonadaceae	Polymorphobacter	4179058	8912505	0.000000332	0.00000849
OTU_361_Candidatus_Methylopumilus_sp.	Proteobacteria	Gammaproteobacteria	Betaproteobacteriales	Methylophilaceae	Candidatus_Methylopumilus	4011642	8833331	0.000000355	0.00000889
OTU_392_alphaI_cluster_sp.	Proteobacteria	Alphaproteobacteria	Rhizobiales	Beijerinckiaceae	alphaI_cluster	3780584	87325	0.000000357	0.00000889
OTU_64_Rhodoferax_sp.	Proteobacteria	Gammaproteobacteria	Betaproteobacteriales	Burkholderiaceae	Rhodoferax	8420851	1228866	0.000000369	0.00000908
OTU_342_Flavobacterium_sp.	Bacteroidetes	Bacteroidia	Flavobacteriales	Flavobacteriaceae	Flavobacterium	4164385	8904951	0.000000379	0.00000913
OTU_307_Prosthecobacter_sp.	Verrucomicrobia	Verrucomicrobiae	Verrucomicrobiales	Verrucomicrobiaceae	Prosthecobacter	4433486	9041755	0.000000381	0.00000913
OTU_321_Paracaedibacteraceae	Proteobacteria	Alphaproteobacteria	Paracaedibacterales	Paracaedibacteraceae		4342142	8993275	0.000000454	0.0000107
OTU_318_Sphingorhabdus_sp.	Proteobacteria	Alphaproteobacteria	Sphingomonadales	Sphingomonadaceae	Sphingorhabdus	4347742	8996422	0.000000457	0.0000107
OTU_364_Sediminibacterium_sp.	Bacteroidetes	Bacteroidia	Chitinophagales	Chitinophagaceae	Sediminibacterium	3973372	8815902	0.000000481	0.0000111
OTU_324_CL500-29_marine_group_sp.	Actinobacteria	Acidimicrobiia	Microtrichales	Ilumatobacteraceae	CL500-29_marine_group	429002	8967538	0.000000517	0.0000118
OTU_368_Luteolibacter_sp.	Verrucomicrobia	Verrucomicrobiae	Verrucomicrobiales	Rubritaleaceae	Luteolibacter	3918404	8791733	0.000000576	0.000013
OTU_371_hgcI_clade_sp.	Actinobacteria	Actinobacteria	Frankiales	Sporichthyaceae	hgcI_clade	3904265	8785522	0.000000622	0.0000139
OTU_333_Rubrivivax_sp.	Proteobacteria	Gammaproteobacteria	Betaproteobacteriales	Burkholderiaceae	Rubrivivax	4206861	8926147	0.000000635	0.0000139
OTU_75_Fluviicola_sp.	Bacteroidetes	Bacteroidia	Flavobacteriales	Crocinitomicaceae	Fluviicola	7904336	1180083	0.000000636	0.0000139
OTU_339_Flavobacterium_sp.	Bacteroidetes	Bacteroidia	Flavobacteriales	Flavobacteriaceae	Flavobacterium	417221	8909252	0.000000666	0.0000144
OTU_344_Ferruginibacter_sp.	Bacteroidetes	Bacteroidia	Chitinophagales	Chitinophagaceae	Ferruginibacter	4148638	8897878	0.000000689	0.0000147
OTU_348_Rhodoluna_sp.	Actinobacteria	Actinobacteria	Micrococcales	Microbacteriaceae	Rhodoluna	4126975	8887081	0.000000717	0.000015
OTU_372_Methylobacter_sp.	Proteobacteria	Gammaproteobacteria	Methylococcales	Methylomonaceae	Methylobacter	3889635	877915	0.000000727	0.000015
OTU_391_Sediminibacterium_sp.	Bacteroidetes	Bacteroidia	Chitinophagales	Chitinophagaceae	Sediminibacterium	3780784	8732596	0.000000728	0.000015
OTU_397_env.OPS_17	Bacteroidetes	Bacteroidia	Sphingobacteriales	env.OPS_17		3765147	8726095	0.000000749	0.0000153
OTU_353_Rhodoferax_sp.	Proteobacteria	Gammaproteobacteria	Betaproteobacteriales	Burkholderiaceae	Rhodoferax	405029	8851458	0.000000885	0.0000179
OTU_355_NS11-12_marine_group	Bacteroidetes	Bacteroidia	Sphingobacteriales	NS11-12_marine_group		4043916	8848507	0.000000897	0.0000179
OTU_5_Aurantimicrobium_sp.	Actinobacteria	Actinobacteria	Micrococcales	Microbacteriaceae	Aurantimicrobium	1225893	1672923	0.00000108	0.0000213
OTU_4_Burkholderiaceae	Proteobacteria	Gammaproteobacteria	Betaproteobacteriales	Burkholderiaceae		1046973	1797255	0.00000113	0.0000221
OTU_365_Dinghuibacter_sp.	Bacteroidetes	Bacteroidia	Chitinophagales	Chitinophagaceae	Dinghuibacter	3937888	8800441	0.00000121	0.0000234
OTU_378_Saprospiraceae	Bacteroidetes	Bacteroidia	Chitinophagales	Saprospiraceae		3875425	8772316	0.00000142	0.0000273
OTU_424_Rickettsiella_sp.	Proteobacteria	Gammaproteobacteria	Diplorickettsiales	Diplorickettsiaceae	Rickettsiella	3588586	8662052	0.00000148	0.0000282
OTU_381_Gammaproteobacteria	Proteobacteria	Gammaproteobacteria				3830872	8753873	0.00000164	0.0000307
OTU_382_Lautropia_sp.	Proteobacteria	Gammaproteobacteria	Betaproteobacteriales	Burkholderiaceae	Lautropia	3830871	8753873	0.00000166	0.0000307
OTU_616_Rubritepida_sp.	Proteobacteria	Alphaproteobacteria	Acetobacterales	Acetobacteraceae	Rubritepida	-281584	831728	0.00000167	0.0000307
OTU_383_Fluviicola_sp.	Bacteroidetes	Bacteroidia	Flavobacteriales	Crocinitomicaceae	Fluviicola	3825542	8751172	0.00000168	0.0000307
OTU_385_CL500-3_sp.	Planctomycetes	Phycisphaerae	Phycisphaerales	Phycisphaeraceae	CL500-3	3800943	8741197	0.00000176	0.0000318
OTU_393_SM2D12	Proteobacteria	Alphaproteobacteria	Rickettsiales	SM2D12		3792217	87369	0.00000177	0.0000318
OTU_396_SM2D12	Proteobacteria	Alphaproteobacteria	Rickettsiales	SM2D12		3784502	8733672	0.00000179	0.0000318
OTU_389_Candidatus_Aquiluna_sp.	Actinobacteria	Actinobacteria	Micrococcales	Microbacteriaceae	Candidatus_Aquiluna	3785743	8734816	0.00000181	0.0000318
OTU_427_Candidatus_Planktoluna_sp.	Actinobacteria	Actinobacteria	Micrococcales	Microbacteriaceae	Candidatus_Planktoluna	3590155	8656122	0.00000183	0.000032
OTU_404_Flavobacterium_sp.	Bacteroidetes	Bacteroidia	Flavobacteriales	Flavobacteriaceae	Flavobacterium	3739161	8715503	0.00000195	0.0000336
OTU_449_Flavobacterium_sp.	Bacteroidetes	Bacteroidia	Flavobacteriales	Flavobacteriaceae	Flavobacterium	343559	8598318	0.00000212	0.0000362
OTU_410_env.OPS_17	Bacteroidetes	Bacteroidia	Sphingobacteriales	env.OPS_17		3707243	8702482	0.00000216	0.0000366
OTU_46_Simplicispira_sp.	Proteobacteria	Gammaproteobacteria	Betaproteobacteriales	Burkholderiaceae	Simplicispira	9082594	1297402	0.00000225	0.0000378
OTU_416_Burkholderiaceae	Proteobacteria	Gammaproteobacteria	Betaproteobacteriales	Burkholderiaceae		3665945	8685561	0.00000246	0.000041
OTU_248_Pseudarcicella_sp.	Bacteroidetes	Bacteroidia	Cytophagales	Spirosomaceae	Pseudarcicella	4878687	9399812	0.00000253	0.0000417
OTU_464_Dechloromonas_sp.	Proteobacteria	Gammaproteobacteria	Betaproteobacteriales	Rhodocyclaceae	Dechloromonas	3346471	8566744	0.00000257	0.0000421
OTU_451_Ferruginibacter_sp.	Bacteroidetes	Bacteroidia	Chitinophagales	Chitinophagaceae	Ferruginibacter	3403907	858704	0.00000293	0.0000475
OTU_425_Pedobacter_sp.	Bacteroidetes	Bacteroidia	Sphingobacteriales	Sphingobacteriaceae	Pedobacter	3607639	866257	0.000003	0.0000484
OTU_469_Sphingorhabdus_sp.	Proteobacteria	Alphaproteobacteria	Sphingomonadales	Sphingomonadaceae	Sphingorhabdus	3308022	8553431	0.00000305	0.0000487
OTU_476_Pajaroellobacter_sp.	Proteobacteria	Deltaproteobacteria	Myxococcales	Polyangiaceae	Pajaroellobacter	3280946	854413	0.0000034	0.0000536
OTU_434_211ds20	Proteobacteria	Gammaproteobacteria	211ds20			3563409	8645548	0.00000341	0.0000536
OTU_484_Methylotenera_sp.	Proteobacteria	Gammaproteobacteria	Betaproteobacteriales	Methylophilaceae	Methylotenera	3228159	8526796	0.00000401	0.0000624
OTU_442_Pseudorhodobacter_sp.	Proteobacteria	Alphaproteobacteria	Rhodobacterales	Rhodobacteraceae	Pseudorhodobacter	3499116	8621373	0.0000042	0.000065
OTU_486_Prolixibacteraceae	Bacteroidetes	Bacteroidia	Bacteroidales	Prolixibacteraceae		3203911	8518912	0.00000428	0.0000657
OTU_446_Arcobacter_sp.	Epsilonbacteraeota	Campylobacteria	Campylobacterales	Arcobacteraceae	Arcobacter	347066	8610887	0.00000459	0.0000697
OTU_445_Sphingorhabdus_sp.	Proteobacteria	Alphaproteobacteria	Sphingomonadales	Sphingomonadaceae	Sphingorhabdus	3471094	8611369	0.00000462	0.0000697
OTU_198_Sphingorhabdus_sp.	Proteobacteria	Alphaproteobacteria	Sphingomonadales	Sphingomonadaceae	Sphingorhabdus	5455864	9841437	0.0000049	0.0000734
OTU_448_Pedobacter_sp.	Bacteroidetes	Bacteroidia	Sphingobacteriales	Sphingobacteriaceae	Pedobacter	3441631	8600324	0.0000051	0.0000758
OTU_169_Flavobacterium_sp.	Bacteroidetes	Bacteroidia	Flavobacteriales	Flavobacteriaceae	Flavobacterium	5845708	1015589	0.00000537	0.0000792
OTU_461_Roseococcus_sp.	Proteobacteria	Alphaproteobacteria	Acetobacterales	Acetobacteraceae	Roseococcus	3362587	8572528	0.00000619	0.0000905
OTU_491_Verrucomicrobiae	Verrucomicrobia	Verrucomicrobiae				3166512	8506944	0.00000647	0.000094
OTU_148_Pseudorhodobacter_sp.	Proteobacteria	Alphaproteobacteria	Rhodobacterales	Rhodobacteraceae	Pseudorhodobacter	6238131	1044592	0.00000671	0.0000962
OTU_508_Arcobacter_sp.	Epsilonbacteraeota	Campylobacteria	Campylobacterales	Arcobacteraceae	Arcobacter	307613	8478575	0.00000673	0.0000962
OTU_515_Pseudarcicella_sp.	Bacteroidetes	Bacteroidia	Cytophagales	Spirosomaceae	Pseudarcicella	3063411	8474702	0.00000681	0.0000967
OTU_475_Paracaedibacteraceae	Proteobacteria	Alphaproteobacteria	Paracaedibacterales	Paracaedibacteraceae		3280376	8543952	0.00000847	0.000119
OTU_113_Methyloversatilis_sp.	Proteobacteria	Gammaproteobacteria	Betaproteobacteriales	Rhodocyclaceae	Methyloversatilis	6804746	1101497	0.00000863	0.000121
OTU_477_Fluviicola_sp.	Bacteroidetes	Bacteroidia	Flavobacteriales	Crocinitomicaceae	Fluviicola	3274762	8542232	0.00000887	0.000123
OTU_478_Dinghuibacter_sp.	Bacteroidetes	Bacteroidia	Chitinophagales	Chitinophagaceae	Dinghuibacter	3256319	8536285	0.00000902	0.000124
OTU_480_FukuN18_freshwater_group_sp.	Verrucomicrobia	Verrucomicrobiae	Chthoniobacterales	Terrimicrobiaceae	FukuN18_freshwater_group	324525	853261	0.0000093	0.000127
OTU_481_alphaI_cluster_sp.	Proteobacteria	Alphaproteobacteria	Rhizobiales	Beijerinckiaceae	alphaI_cluster	3245249	853261	0.00000933	0.000127
OTU_525_CHAB-XI-27	Proteobacteria	Gammaproteobacteria	CHAB-XI-27			3003593	8456733	0.0000097	0.000131
OTU_485_Saprospiraceae	Bacteroidetes	Bacteroidia	Chitinophagales	Saprospiraceae		321152	8521528	0.0000105	0.000141
OTU_529_Thiobacillus_sp.	Proteobacteria	Gammaproteobacteria	Betaproteobacteriales	Hydrogenophilaceae	Thiobacillus	296814	8446485	0.0000106	0.000141
OTU_677_Deinococcus_sp.	Deinococcus-Thermus	Deinococci	Deinococcales	Deinococcaceae	Deinococcus	-249967	8255473	0.0000115	0.000151
OTU_490_Rudanella_sp.	Bacteroidetes	Bacteroidia	Cytophagales	Spirosomaceae	Rudanella	3173902	8509152	0.0000119	0.000157
OTU_535_Algoriphagus_sp.	Bacteroidetes	Bacteroidia	Cytophagales	Cyclobacteriaceae	Algoriphagus	2939184	8438171	0.0000125	0.000164
OTU_250_Bdellovibrio_sp.	Proteobacteria	Deltaproteobacteria	Bdellovibrionales	Bdellovibrionaceae	Bdellovibrio	4719588	9398095	0.0000134	0.000174
OTU_92_Aurantimicrobium_sp.	Actinobacteria	Actinobacteria	Micrococcales	Microbacteriaceae	Aurantimicrobium	7335279	115775	0.0000141	0.000181
OTU_494_Rhizobiales_Incertae_Sedis	Proteobacteria	Alphaproteobacteria	Rhizobiales	Rhizobiales_Incertae_Sedis		3129608	8495334	0.0000142	0.000181
OTU_495_Methylomonaceae	Proteobacteria	Gammaproteobacteria	Methylococcales	Methylomonaceae		3129608	8495334	0.0000143	0.000181
OTU_496_Arcobacter_sp.	Epsilonbacteraeota	Campylobacteria	Campylobacterales	Arcobacteraceae	Arcobacter	313686	8497436	0.0000146	0.000184
OTU_502_Pseudorhodobacter_sp.	Proteobacteria	Alphaproteobacteria	Rhodobacterales	Rhodobacteraceae	Pseudorhodobacter	3093028	848396	0.0000163	0.000204
OTU_503_Methylocystis_sp.	Proteobacteria	Alphaproteobacteria	Rhizobiales	Beijerinckiaceae	Methylocystis	3093028	848396	0.0000164	0.000204
OTU_506_AKYH767	Bacteroidetes	Bacteroidia	Sphingobacteriales	AKYH767		3080626	8480148	0.0000171	0.000211
OTU_507_Crenothrix_sp.	Proteobacteria	Gammaproteobacteria	Methylococcales	Methylomonaceae	Crenothrix	3080625	8480148	0.0000172	0.000211
OTU_548_Burkholderiaceae	Proteobacteria	Gammaproteobacteria	Betaproteobacteriales	Burkholderiaceae		285625	8414923	0.0000175	0.000213
OTU_509_Cytophagales	Bacteroidetes	Bacteroidia	Cytophagales			306812	8476327	0.0000176	0.000214
OTU_510_Rhodoferax_sp.	Proteobacteria	Gammaproteobacteria	Betaproteobacteriales	Burkholderiaceae	Rhodoferax	307527	8478351	0.000018	0.000216
OTU_511_hgcI_clade_sp.	Actinobacteria	Actinobacteria	Frankiales	Sporichthyaceae	hgcI_clade	307527	8478351	0.000018	0.000216
OTU_185_Rhodoluna_sp.	Actinobacteria	Actinobacteria	Micrococcales	Microbacteriaceae	Rhodoluna	5475454	9968007	0.0000181	0.000216
OTU_518_Candidatus_Aquirestis_sp.	Bacteroidetes	Bacteroidia	Chitinophagales	Saprospiraceae	Candidatus_Aquirestis	3025299	8463252	0.0000202	0.000239
OTU_642_Qipengyuania_sp.	Proteobacteria	Alphaproteobacteria	Sphingomonadales	Sphingomonadaceae	Qipengyuania	-249965	8286674	0.000021	0.000247
OTU_520_Prosthecobacter_sp.	Verrucomicrobia	Verrucomicrobiae	Verrucomicrobiales	Verrucomicrobiaceae	Prosthecobacter	3003892	8457065	0.0000223	0.000258
OTU_194_Brevundimonas_sp.	Proteobacteria	Alphaproteobacteria	Caulobacterales	Caulobacteraceae	Brevundimonas	538232	9873201	0.0000224	0.000258
OTU_521_Pseudohongiella_sp.	Proteobacteria	Gammaproteobacteria	Oceanospirillales	Pseudohongiellaceae	Pseudohongiella	3003891	8457065	0.0000224	0.000258
OTU_97_Runella_sp.	Bacteroidetes	Bacteroidia	Cytophagales	Spirosomaceae	Runella	7292266	1151301	0.0000228	0.000262
OTU_526_Chitinophagaceae	Bacteroidetes	Bacteroidia	Chitinophagales	Chitinophagaceae		2977379	8449288	0.0000245	0.000279
OTU_534_Rhodoferax_sp.	Proteobacteria	Gammaproteobacteria	Betaproteobacteriales	Burkholderiaceae	Rhodoferax	2957315	8443349	0.0000253	0.000287
OTU_375_Pseudorhodobacter_sp.	Proteobacteria	Alphaproteobacteria	Rhodobacterales	Rhodobacteraceae	Pseudorhodobacter	3667293	8776739	0.0000254	0.000287
OTU_528_LD29_sp.	Verrucomicrobia	Verrucomicrobiae	Chthoniobacterales	Chthoniobacteraceae	LD29	2963937	8445384	0.0000258	0.000289
OTU_533_Gemmataceae	Planctomycetes	Planctomycetacia	Gemmatales	Gemmataceae		2950369	8441468	0.000027	0.000301
OTU_556_PeM15	Actinobacteria	Actinobacteria	PeM15			2778188	8393958	0.0000288	0.000319
OTU_537_hgcI_clade_sp.	Actinobacteria	Actinobacteria	Frankiales	Sporichthyaceae	hgcI_clade	2922844	8433606	0.0000301	0.000331
OTU_540_env.OPS_17	Bacteroidetes	Bacteroidia	Sphingobacteriales	env.OPS_17		2908881	8429659	0.0000318	0.000348
OTU_541_Brevundimonas_sp.	Proteobacteria	Alphaproteobacteria	Caulobacterales	Caulobacteraceae	Brevundimonas	2894781	84257	0.0000336	0.000365
OTU_542_Burkholderiaceae	Proteobacteria	Gammaproteobacteria	Betaproteobacteriales	Burkholderiaceae		2894781	84257	0.0000337	0.000365
OTU_57_Candidatus_Limnoluna_sp.	Actinobacteria	Actinobacteria	Micrococcales	Microbacteriaceae	Candidatus_Limnoluna	7703966	1264816	0.0000365	0.000393
OTU_578_Steroidobacteraceae	Proteobacteria	Gammaproteobacteria	Steroidobacterales	Steroidobacteraceae		2667999	8365685	0.0000369	0.000396
OTU_531_Ralstonia_sp.	Proteobacteria	Gammaproteobacteria	Betaproteobacteriales	Burkholderiaceae	Ralstonia	-275429	8445385	0.0000379	0.000404
OTU_123_Algoriphagus_sp.	Bacteroidetes	Bacteroidia	Cytophagales	Cyclobacteriaceae	Algoriphagus	6459625	1076111	0.0000387	0.00041
OTU_547_Microtrichales	Actinobacteria	Acidimicrobiia	Microtrichales			2851638	841376	0.0000399	0.00042
OTU_551_Massilia_sp.	Proteobacteria	Gammaproteobacteria	Betaproteobacteriales	Burkholderiaceae	Massilia	2815038	8403741	0.0000446	0.000467
OTU_584_Lentimicrobiaceae	Bacteroidetes	Bacteroidia	Sphingobacteriales	Lentimicrobiaceae		2633466	8357159	0.0000451	0.00047
OTU_552_Dinghuibacter_sp.	Bacteroidetes	Bacteroidia	Chitinophagales	Chitinophagaceae	Dinghuibacter	2807162	8401719	0.000048	0.000497
OTU_576_Cereibacter_sp.	Proteobacteria	Alphaproteobacteria	Rhodobacterales	Rhodobacteraceae	Cereibacter	2688195	8370765	0.0000491	0.000506
OTU_592_Sphingomonadaceae	Proteobacteria	Alphaproteobacteria	Sphingomonadales	Sphingomonadaceae		2585033	8345482	0.0000539	0.000552
OTU_212_Verrucomicrobiaceae	Verrucomicrobia	Verrucomicrobiae	Verrucomicrobiales	Verrucomicrobiaceae		4921403	9686927	0.0000541	0.000552
OTU_322_Methyloversatilis_sp.	Proteobacteria	Gammaproteobacteria	Betaproteobacteriales	Rhodocyclaceae	Methyloversatilis	3938705	8985243	0.000058	0.000588
OTU_561_Algoriphagus_sp.	Bacteroidetes	Bacteroidia	Cytophagales	Cyclobacteriaceae	Algoriphagus	2745648	8385507	0.0000615	0.00062
OTU_562_Verrucomicrobiae	Verrucomicrobia	Verrucomicrobiae				2745647	8385507	0.0000617	0.00062
OTU_599_Fluviicola_sp.	Bacteroidetes	Bacteroidia	Flavobacteriales	Crocinitomicaceae	Fluviicola	2549317	8337048	0.0000632	0.000631
OTU_159_Rhodoferax_sp.	Proteobacteria	Gammaproteobacteria	Betaproteobacteriales	Burkholderiaceae	Rhodoferax	5727641	1027469	0.0000649	0.000645
OTU_564_Chthoniobacter_sp.	Verrucomicrobia	Verrucomicrobiae	Chthoniobacterales	Chthoniobacteraceae	Chthoniobacter	272985	8381425	0.0000658	0.00065
OTU_571_Chryseoglobus_sp.	Actinobacteria	Actinobacteria	Micrococcales	Microbacteriaceae	Chryseoglobus	2705339	8375105	0.0000681	0.000669
OTU_567_Fluviicola_sp.	Bacteroidetes	Bacteroidia	Flavobacteriales	Crocinitomicaceae	Fluviicola	2713878	8377332	0.0000701	0.000686
OTU_577_Rhodoferax_sp.	Proteobacteria	Gammaproteobacteria	Betaproteobacteriales	Burkholderiaceae	Rhodoferax	2687813	8370685	0.0000724	0.000705
OTU_79_Flavobacterium_sp.	Bacteroidetes	Bacteroidia	Flavobacteriales	Flavobacteriaceae	Flavobacterium	7062333	1174846	0.0000752	0.000728
OTU_579_Candidatus_Planktoluna_sp.	Actinobacteria	Actinobacteria	Micrococcales	Microbacteriaceae	Candidatus_Planktoluna	2671257	8366538	0.0000771	0.000743
OTU_587_Ferruginibacter_sp.	Bacteroidetes	Bacteroidia	Chitinophagales	Chitinophagaceae	Ferruginibacter	2614533	8352588	0.0000778	0.000746
OTU_573_Opitutaceae	Verrucomicrobia	Verrucomicrobiae	Opitutales	Opitutaceae		26814	836911	0.0000787	0.000747
OTU_574_CL500-29_marine_group_sp.	Actinobacteria	Acidimicrobiia	Microtrichales	Ilumatobacteraceae	CL500-29_marine_group	2681399	836911	0.0000788	0.000747
OTU_575_Prosthecobacter_sp.	Verrucomicrobia	Verrucomicrobiae	Verrucomicrobiales	Verrucomicrobiaceae	Prosthecobacter	2681398	836911	0.0000791	0.000747
OTU_43_Pseudomonas_sp.	Proteobacteria	Gammaproteobacteria	Pseudomonadales	Pseudomonadaceae	Pseudomonas	819418	1311802	0.0000828	0.000778
OTU_582_Fluviicola_sp.	Bacteroidetes	Bacteroidia	Flavobacteriales	Crocinitomicaceae	Fluviicola	2638694	8358483	0.0000882	0.000825
OTU_102_Rhodoluna_sp.	Actinobacteria	Actinobacteria	Micrococcales	Microbacteriaceae	Rhodoluna	6626089	1136369	0.0000893	0.000831
OTU_583_Saprospiraceae	Bacteroidetes	Bacteroidia	Chitinophagales	Saprospiraceae		2631261	8356688	0.0000962	0.000891
OTU_621_Candidatus_Planktophila_sp.	Actinobacteria	Actinobacteria	Frankiales	Sporichthyaceae	Candidatus_Planktophila	2413933	8306444	0.000102	0.000936
OTU_298_Acinetobacter_sp.	Proteobacteria	Gammaproteobacteria	Pseudomonadales	Moraxellaceae	Acinetobacter	4025287	9102349	0.000102	0.000937
OTU_620_NS11-12_marine_group	Bacteroidetes	Bacteroidia	Sphingobacteriales	NS11-12_marine_group		2416245	830699	0.000107	0.000978
OTU_593_Polynucleobacter_sp.	Proteobacteria	Gammaproteobacteria	Betaproteobacteriales	Burkholderiaceae	Polynucleobacter	2585498	8345625	0.000108	0.000982
OTU_2_Polynucleobacter_sp.	Proteobacteria	Gammaproteobacteria	Betaproteobacteriales	Burkholderiaceae	Polynucleobacter	8431113	1889526	0.000109	0.000982
OTU_591_Terrimicrobium_sp.	Verrucomicrobia	Verrucomicrobiae	Chthoniobacterales	Terrimicrobiaceae	Terrimicrobium	259684	8348346	0.000111	0.000995
Donor (Microbial inocula)
OTU_5_Aurantimicrobium_sp.	Actinobacteria	Actinobacteria	Micrococcales	Microbacteriaceae	Aurantimicrobium	-1331916	1916936	0.468	0.000897801
Recipients (Microbial inocula)
OTU_23_Polynucleobacter_sp.	Proteobacteria	Gammaproteobacteria	Betaproteobacteriales	Burkholderiaceae	Polynucleobacter	-901446	1427256	2.42E-22	4.65E-19
OTU_21_Diplorickettsiaceae	Proteobacteria	Gammaproteobacteria	Diplorickettsiales	Diplorickettsiaceae		-916824	1442508	3.37E-21	3.23E-18
OTU_96_Acidovorax_sp.	Proteobacteria	Gammaproteobacteria	Betaproteobacteriales	Burkholderiaceae	Acidovorax	-618931	1152108	8.06E-20	0.0000000000000000395
OTU_36_FukuN18_freshwater_group_sp.	Verrucomicrobia	Verrucomicrobiae	Chthoniobacterales	Terrimicrobiaceae	FukuN18_freshwater_group	-82105	1347783	9.59E-20	0.0000000000000000395
OTU_31_DEV007	Verrucomicrobia	Verrucomicrobiae	Verrucomicrobiales	DEV007		8497236	1384194	1.03E-19	0.0000000000000000395
OTU_110_Candidatus_Aquiluna_sp.	Actinobacteria	Actinobacteria	Micrococcales	Microbacteriaceae	Candidatus_Aquiluna	-584278	1119708	1.32E-19	0.0000000000000000402
OTU_38_Rubinisphaeraceae	Planctomycetes	Planctomycetacia	Planctomycetales	Rubinisphaeraceae		7496007	1340543	1.47E-19	0.0000000000000000402
OTU_11_Betaproteobacteriales	Proteobacteria	Gammaproteobacteria	Betaproteobacteriales	T34		1001971	153536	5.42E-19	0.00000000000000013
OTU_60_Pirellula_sp.	Planctomycetes	Planctomycetacia	Pirellulales	Pirellulaceae	Pirellula	6895876	1244664	7.4E-19	0.000000000000000158
OTU_94_Zoogloea_sp.	Proteobacteria	Gammaproteobacteria	Betaproteobacteriales	Rhodocyclaceae	Zoogloea	-615161	1148559	1.48E-18	0.000000000000000284
OTU_76_Shinella_sp.	Proteobacteria	Alphaproteobacteria	Rhizobiales	Rhizobiaceae	Shinella	-648881	1180482	2.12E-18	0.000000000000000369
OTU_12_Luteolibacter_sp.	Verrucomicrobia	Verrucomicrobiae	Verrucomicrobiales	Rubritaleaceae	Luteolibacter	8041766	1518068	4.29E-18	0.000000000000000685
OTU_62_Pirellula_sp.	Planctomycetes	Planctomycetacia	Pirellulales	Pirellulaceae	Pirellula	6859713	1241162	6.18E-18	0.000000000000000911
OTU_41_Stenotrophomonas_sp.	Proteobacteria	Gammaproteobacteria	Xanthomonadales	Xanthomonadaceae	Stenotrophomonas	-802008	1329045	0.0000000000000000175	0.00000000000000239
OTU_70_Streptococcus_sp.	Firmicutes	Bacilli	Lactobacillales	Streptococcaceae	Streptococcus	-683545	1213671	0.0000000000000000345	0.00000000000000441
OTU_49_GKS98_freshwater_group_sp.	Proteobacteria	Gammaproteobacteria	Betaproteobacteriales	Burkholderiaceae	GKS98_freshwater_group	6963709	127796	0.0000000000000000487	0.00000000000000584
OTU_16_Prevotella_7_sp.	Bacteroidetes	Bacteroidia	Bacteroidales	Prevotellaceae	Prevotella_7	9105734	1462101	0.0000000000000000945	0.0000000000000107
OTU_59_Pseudoxanthomonas_sp.	Proteobacteria	Gammaproteobacteria	Xanthomonadales	Xanthomonadaceae	Pseudoxanthomonas	-722347	125118	0.000000000000000178	0.0000000000000189
OTU_101_Rhodoferax_sp.	Proteobacteria	Gammaproteobacteria	Betaproteobacteriales	Burkholderiaceae	Rhodoferax	5981233	1140187	0.00000000000000021	0.0000000000000212
OTU_61_Rhodobacter_sp.	Proteobacteria	Alphaproteobacteria	Rhodobacterales	Rhodobacteraceae	Rhodobacter	6475733	1187012	0.000000000000000554	0.0000000000000531
OTU_74_Pirellula_sp.	Planctomycetes	Planctomycetacia	Pirellulales	Pirellulaceae	Pirellula	5760004	1184427	0.00000000000000078	0.0000000000000712
OTU_54_Legionella_sp.	Proteobacteria	Gammaproteobacteria	Legionellales	Legionellaceae	Legionella	736481	1272907	0.00000000000000147	0.000000000000128
OTU_72_Legionella_sp.	Proteobacteria	Gammaproteobacteria	Legionellales	Legionellaceae	Legionella	6694433	1207967	0.00000000000000177	0.000000000000147
OTU_73_Algoriphagus_sp.	Bacteroidetes	Bacteroidia	Cytophagales	Cyclobacteriaceae	Algoriphagus	-661734	1205903	0.0000000000000024	0.000000000000191
OTU_82_Polynucleobacter_sp.	Proteobacteria	Gammaproteobacteria	Betaproteobacteriales	Burkholderiaceae	Polynucleobacter	-641072	1173055	0.00000000000000259	0.000000000000199
OTU_50_hgcI_clade_sp.	Actinobacteria	Actinobacteria	Frankiales	Sporichthyaceae	hgcI_clade	6701323	1294352	0.00000000000000348	0.000000000000256
OTU_114_Diplorickettsiaceae	Proteobacteria	Gammaproteobacteria	Diplorickettsiales	Diplorickettsiaceae		-565119	1102028	0.00000000000000845	0.0000000000006
OTU_107_Brevundimonas_sp.	Proteobacteria	Alphaproteobacteria	Caulobacterales	Caulobacteraceae	Brevundimonas	-590705	1125678	0.0000000000000163	0.00000000000112
OTU_137_Prosthecobacter_sp.	Verrucomicrobia	Verrucomicrobiae	Verrucomicrobiales	Verrucomicrobiaceae	Prosthecobacter	-522769	1063659	0.0000000000000169	0.00000000000112
OTU_84_Burkholderiaceae	Proteobacteria	Gammaproteobacteria	Betaproteobacteriales	Burkholderiaceae		6277847	1168172	0.0000000000000249	0.00000000000159
OTU_26_Flavobacterium_sp.	Bacteroidetes	Bacteroidia	Flavobacteriales	Flavobacteriaceae	Flavobacterium	-66056	14002	0.0000000000000261	0.00000000000161
OTU_103_Pirellula_sp.	Planctomycetes	Planctomycetacia	Pirellulales	Pirellulaceae	Pirellula	5921363	1134579	0.0000000000000304	0.00000000000182
OTU_77_Actinomyces_sp.	Actinobacteria	Actinobacteria	Actinomycetales	Actinomycetaceae	Actinomyces	6431433	1182783	0.0000000000000361	0.0000000000021
OTU_156_Polynucleobacter_sp.	Proteobacteria	Gammaproteobacteria	Betaproteobacteriales	Burkholderiaceae	Polynucleobacter	-488886	1033807	0.0000000000000506	0.00000000000285
OTU_86_Deefgea_sp.	Proteobacteria	Gammaproteobacteria	Betaproteobacteriales	Chitinibacteraceae	Deefgea	6271405	1167561	0.0000000000000598	0.00000000000327
OTU_150_Pirellula_sp.	Planctomycetes	Planctomycetacia	Pirellulales	Pirellulaceae	Pirellula	4897957	1041555	0.0000000000000701	0.00000000000373
OTU_104_Streptococcus_sp.	Firmicutes	Bacilli	Lactobacillales	Streptococcaceae	Streptococcus	-557355	1130169	0.0000000000000787	0.00000000000394
OTU_146_Staphylococcus_sp.	Firmicutes	Bacilli	Bacillales	Staphylococcaceae	Staphylococcus	-507493	1050098	0.00000000000008	0.00000000000394
OTU_138_Runella_sp.	Bacteroidetes	Bacteroidia	Cytophagales	Spirosomaceae	Runella	-506595	1049306	0.0000000000000802	0.00000000000394
OTU_157_Chitinophagales	Bacteroidetes	Bacteroidia	Chitinophagales			-483438	1029088	0.000000000000122	0.00000000000583
OTU_163_Pirellula_sp.	Planctomycetes	Planctomycetacia	Pirellulales	Pirellulaceae	Pirellula	4679046	1022545	0.000000000000138	0.00000000000648
OTU_100_Enhydrobacter_sp.	Proteobacteria	Gammaproteobacteria	Pseudomonadales	Moraxellaceae	Enhydrobacter	5997493	1141712	0.000000000000146	0.00000000000666
OTU_131_Stenotrophomonas_sp.	Proteobacteria	Gammaproteobacteria	Xanthomonadales	Xanthomonadaceae	Stenotrophomonas	-53165	1071616	0.000000000000176	0.00000000000784
OTU_155_Luteolibacter_sp.	Verrucomicrobia	Verrucomicrobiae	Verrucomicrobiales	Rubritaleaceae	Luteolibacter	4821912	1034908	0.000000000000195	0.00000000000851
OTU_105_Prosthecobacter_sp.	Verrucomicrobia	Verrucomicrobiae	Verrucomicrobiales	Verrucomicrobiaceae	Prosthecobacter	5559521	1126843	0.000000000000208	0.00000000000885
OTU_119_Deefgea_sp.	Proteobacteria	Gammaproteobacteria	Betaproteobacteriales	Chitinibacteraceae	Deefgea	5395283	1086014	0.000000000000219	0.00000000000905
OTU_153_Rubinisphaeraceae	Planctomycetes	Planctomycetacia	Planctomycetales	Rubinisphaeraceae		4846883	1037086	0.000000000000222	0.00000000000905
OTU_147_Pseudomonas_sp.	Proteobacteria	Gammaproteobacteria	Pseudomonadales	Pseudomonadaceae	Pseudomonas	-503752	1046802	0.000000000000289	0.0000000000115
OTU_48_Limnohabitans_sp.	Proteobacteria	Gammaproteobacteria	Betaproteobacteriales	Burkholderiaceae	Limnohabitans	5367078	1083451	0.000000000000733	0.0000000000285
OTU_183_Aurantimicrobium_sp.	Actinobacteria	Actinobacteria	Micrococcales	Microbacteriaceae	Aurantimicrobium	-442605	9945339	0.000000000000744	0.0000000000285
OTU_127_Pseudorhodobacter_sp.	Proteobacteria	Alphaproteobacteria	Rhodobacterales	Rhodobacteraceae	Pseudorhodobacter	5058359	1055714	0.000000000000773	0.000000000029
OTU_141_Pedobacter_sp.	Bacteroidetes	Bacteroidia	Sphingobacteriales	Sphingobacteriaceae	Pedobacter	-445506	1032474	0.000000000000862	0.0000000000318
OTU_133_SH-PL14_sp.	Planctomycetes	Planctomycetacia	Planctomycetales	Rubinisphaeraceae	SH-PL14	5183222	106686	0.000000000000934	0.0000000000338
OTU_158_Fusobacterium_sp.	Fusobacteria	Fusobacteriia	Fusobacteriales	Fusobacteriaceae	Fusobacterium	-482243	1028056	0.00000000000154	0.0000000000547
OTU_124_Legionella_sp.	Proteobacteria	Gammaproteobacteria	Legionellales	Legionellaceae	Legionella	5297228	1077124	0.00000000000179	0.0000000000624
OTU_149_Roseococcus_sp.	Proteobacteria	Alphaproteobacteria	Acetobacterales	Acetobacteraceae	Roseococcus	4845645	1036978	0.00000000000191	0.0000000000652
OTU_40_Sediminibacterium_sp.	Bacteroidetes	Bacteroidia	Chitinophagales	Chitinophagaceae	Sediminibacterium	6065336	132863	0.00000000000198	0.0000000000666
OTU_53_Rubinisphaeraceae	Planctomycetes	Planctomycetacia	Planctomycetales	Rubinisphaeraceae		5926896	1281756	0.00000000000245	0.0000000000809
OTU_109_Betaproteobacteriales	Proteobacteria	Gammaproteobacteria	Betaproteobacteriales			5209226	1123557	0.0000000000031	0.000000000101
OTU_191_Neisseria_sp.	Proteobacteria	Gammaproteobacteria	Betaproteobacteriales	Neisseriaceae	Neisseria	-432804	9864754	0.00000000000389	0.000000000124
OTU_173_Alkanindiges_sp.	Proteobacteria	Gammaproteobacteria	Pseudomonadales	Moraxellaceae	Alkanindiges	-460873	1009807	0.0000000000042	0.000000000132
OTU_97_Runella_sp.	Bacteroidetes	Bacteroidia	Cytophagales	Spirosomaceae	Runella	-423697	9790754	0.00000000000532	0.000000000165
OTU_189_Ampullimonas_sp.	Proteobacteria	Gammaproteobacteria	Betaproteobacteriales	Burkholderiaceae	Ampullimonas	-419228	9754766	0.00000000000709	0.000000000214
OTU_179_Polynucleobacter_sp.	Proteobacteria	Gammaproteobacteria	Betaproteobacteriales	Burkholderiaceae	Polynucleobacter	-449792	1000505	0.00000000000714	0.000000000214
OTU_152_Lactobacillus_sp.	Firmicutes	Bacilli	Lactobacillales	Lactobacillaceae	Lactobacillus	4890771	1040925	0.00000000000884	0.000000000258
OTU_161_DEV007	Verrucomicrobia	Verrucomicrobiae	Verrucomicrobiales	DEV007		4690127	1023498	0.00000000000889	0.000000000258
OTU_112_SH-PL14_sp.	Planctomycetes	Planctomycetacia	Planctomycetales	Rubinisphaeraceae	SH-PL14	4834959	1113162	0.0000000000105	0.000000000301
OTU_193_Bacillus_sp.	Firmicutes	Bacilli	Bacillales	Bacillaceae	Bacillus	-430724	9847772	0.0000000000116	0.000000000327
OTU_186_Fusobacterium_sp.	Fusobacteria	Fusobacteriia	Fusobacteriales	Fusobacteriaceae	Fusobacterium	-43815	990859	0.0000000000128	0.000000000355
OTU_190_Polynucleobacter_sp.	Proteobacteria	Gammaproteobacteria	Betaproteobacteriales	Burkholderiaceae	Polynucleobacter	4266555	9878502	0.000000000015	0.00000000041
OTU_192_Methyloversatilis_sp.	Proteobacteria	Gammaproteobacteria	Betaproteobacteriales	Rhodocyclaceae	Methyloversatilis	-431294	9852424	0.0000000000177	0.000000000478
OTU_199_Luteolibacter_sp.	Verrucomicrobia	Verrucomicrobiae	Verrucomicrobiales	Rubritaleaceae	Luteolibacter	4153005	9785899	0.0000000000244	0.000000000651
OTU_206_Polymorphobacter_sp.	Proteobacteria	Alphaproteobacteria	Sphingomonadales	Sphingomonadaceae	Polymorphobacter	4007771	9669476	0.000000000032	0.00000000084
OTU_202_Massilia_sp.	Proteobacteria	Gammaproteobacteria	Betaproteobacteriales	Burkholderiaceae	Massilia	-417359	9739781	0.0000000000357	0.000000000926
OTU_203_Diplorickettsiaceae	Proteobacteria	Gammaproteobacteria	Diplorickettsiales	Diplorickettsiaceae		-416099	9729704	0.0000000000381	0.000000000973
OTU_56_Burkholderiaceae	Proteobacteria	Gammaproteobacteria	Betaproteobacteriales	Burkholderiaceae		-533514	1241634	0.0000000000488	0.00000000123
OTU_201_NS11-12_marine_group	Bacteroidetes	Bacteroidia	Sphingobacteriales	NS11-12_marine_group		4097902	9741454	0.000000000066	0.00000000164
OTU_197_Allorhizobium-Neorhizobium-Pararhizobium-Rhizobium_sp.	Proteobacteria	Alphaproteobacteria	Rhizobiales	Rhizobiaceae	Allorhizobium-Neorhizobium-Pararhizobium-Rhizobium	4192506	981796	0.0000000000907	0.00000000223
OTU_230_Pirellula_sp.	Planctomycetes	Planctomycetacia	Pirellulales	Pirellulaceae	Pirellula	3831327	9531269	0.000000000102	0.00000000248
OTU_229_Pirellula_sp.	Planctomycetes	Planctomycetacia	Pirellulales	Pirellulaceae	Pirellula	3833827	9533202	0.000000000113	0.0000000027
OTU_241_Sphingomonadaceae	Proteobacteria	Alphaproteobacteria	Sphingomonadales	Sphingomonadaceae		3655917	9397628	0.000000000152	0.0000000036
OTU_195_Prevotella_7_sp.	Bacteroidetes	Bacteroidia	Bacteroidales	Prevotellaceae	Prevotella_7	4208009	9830588	0.000000000167	0.00000000391
OTU_233_Pseudomonas_sp.	Proteobacteria	Gammaproteobacteria	Pseudomonadales	Pseudomonadaceae	Pseudomonas	-383867	9478085	0.00000000021	0.00000000485
OTU_232_Chitinophagaceae	Bacteroidetes	Bacteroidia	Chitinophagales	Chitinophagaceae		-373484	9399748	0.00000000022	0.00000000501
OTU_236_Porphyromonas_sp.	Bacteroidetes	Bacteroidia	Bacteroidales	Porphyromonadaceae	Porphyromonas	-380937	9455843	0.000000000247	0.00000000556
OTU_235_Pseudomonas_sp.	Proteobacteria	Gammaproteobacteria	Pseudomonadales	Pseudomonadaceae	Pseudomonas	3675565	9412404	0.000000000329	0.00000000733
OTU_221_DEV007	Verrucomicrobia	Verrucomicrobiae	Verrucomicrobiales	DEV007		3918716	9599262	0.000000000369	0.00000000814
OTU_256_Runella_sp.	Bacteroidetes	Bacteroidia	Cytophagales	Spirosomaceae	Runella	-357629	9282858	0.000000000416	0.00000000906
OTU_245_Rubinisphaeraceae	Planctomycetes	Planctomycetacia	Planctomycetales	Rubinisphaeraceae		3609977	9363277	0.00000000042	0.00000000906
OTU_214_Legionella_sp.	Proteobacteria	Gammaproteobacteria	Legionellales	Legionellaceae	Legionella	3969626	9639289	0.000000000511	0.0000000109
OTU_246_Stenotrophomonas_sp.	Proteobacteria	Gammaproteobacteria	Xanthomonadales	Xanthomonadaceae	Stenotrophomonas	-366817	9350181	0.000000000535	0.0000000113
OTU_223_Verrucomicrobiaceae	Verrucomicrobia	Verrucomicrobiae	Verrucomicrobiales	Verrucomicrobiaceae		3904514	958815	0.000000000699	0.0000000146
OTU_251_Luteolibacter_sp.	Verrucomicrobia	Verrucomicrobiae	Verrucomicrobiales	Rubritaleaceae	Luteolibacter	-361683	9312418	0.000000000716	0.0000000148
OTU_252_Stenotrophomonas_sp.	Proteobacteria	Gammaproteobacteria	Xanthomonadales	Xanthomonadaceae	Stenotrophomonas	-361375	9310165	0.000000000726	0.0000000148
OTU_227_Rubinisphaeraceae	Planctomycetes	Planctomycetacia	Planctomycetales	Rubinisphaeraceae		3875683	9565666	0.0000000008	0.0000000162
OTU_257_Roseococcus_sp.	Proteobacteria	Alphaproteobacteria	Acetobacterales	Acetobacteraceae	Roseococcus	3330806	9160665	0.000000000954	0.000000019
OTU_228_Rubinisphaeraceae	Planctomycetes	Planctomycetacia	Planctomycetales	Rubinisphaeraceae		3838815	9537059	0.000000000961	0.000000019
OTU_259_Gemmobacter_sp.	Proteobacteria	Alphaproteobacteria	Rhodobacterales	Rhodobacteraceae	Gemmobacter	345294	9247981	0.000000000971	0.000000019
OTU_247_Galbitalea_sp.	Actinobacteria	Actinobacteria	Micrococcales	Microbacteriaceae	Galbitalea	3559507	9325859	0.00000000112	0.0000000218
OTU_237_Roseomonas_sp.	Proteobacteria	Alphaproteobacteria	Acetobacterales	Acetobacteraceae	Roseomonas	3697697	9429107	0.00000000195	0.0000000373
OTU_238_Algoriphagus_sp.	Bacteroidetes	Bacteroidia	Cytophagales	Cyclobacteriaceae	Algoriphagus	368113	9416598	0.00000000211	0.0000000401
OTU_268_Bosea_sp.	Proteobacteria	Alphaproteobacteria	Rhizobiales	Beijerinckiaceae	Bosea	3369234	918791	0.00000000218	0.000000041
OTU_58_Ideonella_sp.	Proteobacteria	Gammaproteobacteria	Betaproteobacteriales	Burkholderiaceae	Ideonella	-45294	1159001	0.00000000347	0.0000000646
OTU_29_Allorhizobium-Neorhizobium-Pararhizobium-Rhizobium_sp.	Proteobacteria	Alphaproteobacteria	Rhizobiales	Rhizobiaceae	Allorhizobium-Neorhizobium-Pararhizobium-Rhizobium	-525031	1392377	0.00000000353	0.000000065
OTU_64_Rhodoferax_sp.	Proteobacteria	Gammaproteobacteria	Betaproteobacteriales	Burkholderiaceae	Rhodoferax	3261921	9112359	0.00000000372	0.000000068
OTU_125_Aurantimicrobium_sp.	Actinobacteria	Actinobacteria	Micrococcales	Microbacteriaceae	Aurantimicrobium	-399389	1075642	0.00000000422	0.0000000764
OTU_280_Roseomonas_sp.	Proteobacteria	Alphaproteobacteria	Acetobacterales	Acetobacteraceae	Roseomonas	-329047	9080995	0.00000000477	0.0000000842
OTU_281_Sphingobacteriaceae	Bacteroidetes	Bacteroidia	Sphingobacteriales	Sphingobacteriaceae		-329047	9080995	0.00000000478	0.0000000842
OTU_260_Planctomycetales	Planctomycetes	Planctomycetacia	Planctomycetales			3436583	9236165	0.00000000479	0.0000000842
OTU_264_Moraxellaceae	Proteobacteria	Gammaproteobacteria	Pseudomonadales	Moraxellaceae		-323114	9217056	0.00000000518	0.0000000894
OTU_167_env.OPS_17	Bacteroidetes	Bacteroidia	Sphingobacteriales	env.OPS_17		3685183	9863219	0.00000000518	0.0000000894
OTU_287_Phreatobacter_sp.	Proteobacteria	Alphaproteobacteria	Rhizobiales	Rhizobiales_Incertae_Sedis	Phreatobacter	3158002	9040805	0.00000000592	0.000000101
OTU_293_Phreatobacter_sp.	Proteobacteria	Alphaproteobacteria	Rhizobiales	Rhizobiales_Incertae_Sedis	Phreatobacter	3113421	9010605	0.00000000779	0.000000131
OTU_291_Polynucleobacter_sp.	Proteobacteria	Gammaproteobacteria	Betaproteobacteriales	Burkholderiaceae	Polynucleobacter	-320716	9024411	0.00000000782	0.000000131
OTU_305_Gemella_sp.	Firmicutes	Bacilli	Bacillales	Family_XI	Gemella	-308357	8942434	0.00000000916	0.000000153
OTU_308_Rothia_sp.	Actinobacteria	Actinobacteria	Micrococcales	Micrococcaceae	Rothia	-306115	8927817	0.00000000957	0.000000158
OTU_294_Xanthobacter_sp.	Proteobacteria	Alphaproteobacteria	Rhizobiales	Xanthobacteraceae	Xanthobacter	-316573	8996666	0.00000001	0.000000163
OTU_282_Brevundimonas_sp.	Proteobacteria	Alphaproteobacteria	Caulobacterales	Caulobacteraceae	Brevundimonas	-281541	8772872	0.0000000101	0.000000163
OTU_296_Methylobacterium_sp.	Proteobacteria	Alphaproteobacteria	Rhizobiales	Beijerinckiaceae	Methylobacterium	-316152	8993862	0.0000000102	0.000000165
OTU_270_DEV007	Verrucomicrobia	Verrucomicrobiae	Verrucomicrobiales	DEV007		3358855	918053	0.0000000112	0.000000179
OTU_123_Algoriphagus_sp.	Bacteroidetes	Bacteroidia	Cytophagales	Cyclobacteriaceae	Algoriphagus	3334342	9163163	0.0000000128	0.000000203
OTU_292_Microbacteriaceae	Actinobacteria	Actinobacteria	Micrococcales	Microbacteriaceae		3117531	9013377	0.0000000134	0.00000021
OTU_302_Brevundimonas_sp.	Proteobacteria	Alphaproteobacteria	Caulobacterales	Caulobacteraceae	Brevundimonas	-310126	8954022	0.0000000148	0.000000231
OTU_274_Fluviicola_sp.	Bacteroidetes	Bacteroidia	Flavobacteriales	Crocinitomicaceae	Fluviicola	3305808	9143055	0.0000000149	0.000000231
OTU_207_Pirellula_sp.	Planctomycetes	Planctomycetacia	Pirellulales	Pirellulaceae	Pirellula	3430947	9641082	0.0000000163	0.00000025
OTU_284_Devosia_sp.	Proteobacteria	Alphaproteobacteria	Rhizobiales	Devosiaceae	Devosia	3173878	9051632	0.0000000189	0.000000288
OTU_278_Allorhizobium-Neorhizobium-Pararhizobium-Rhizobium_sp.	Proteobacteria	Alphaproteobacteria	Rhizobiales	Rhizobiaceae	Allorhizobium-Neorhizobium-Pararhizobium-Rhizobium	3254475	9107178	0.0000000197	0.000000297
OTU_301_Luteolibacter_sp.	Verrucomicrobia	Verrucomicrobiae	Verrucomicrobiales	Rubritaleaceae	Luteolibacter	3037361	8959781	0.0000000221	0.000000331
OTU_299_WPS-2	WPS-2					3075892	8985417	0.0000000285	0.000000423
OTU_311_Pirellula_sp.	Planctomycetes	Planctomycetacia	Pirellulales	Pirellulaceae	Pirellula	29753	8918975	0.0000000291	0.000000429
OTU_285_NS9_marine_group	Bacteroidetes	Bacteroidia	Flavobacteriales	NS9_marine_group		3169925	9048933	0.0000000312	0.000000456
OTU_159_Rhodoferax_sp.	Proteobacteria	Gammaproteobacteria	Betaproteobacteriales	Burkholderiaceae	Rhodoferax	3161987	904352	0.0000000325	0.000000472
OTU_85_Aeromonas_sp.	Proteobacteria	Gammaproteobacteria	Aeromonadales	Aeromonadaceae	Aeromonas	-417418	1149999	0.0000000362	0.000000521
OTU_300_Legionella_sp.	Proteobacteria	Gammaproteobacteria	Legionellales	Legionellaceae	Legionella	-28314	8782653	0.0000000421	0.000000602
OTU_325_Hydrogenophaga_sp.	Proteobacteria	Gammaproteobacteria	Betaproteobacteriales	Burkholderiaceae	Hydrogenophaga	-292873	8843106	0.000000043	0.000000611
OTU_164_Acinetobacter_sp.	Proteobacteria	Gammaproteobacteria	Pseudomonadales	Moraxellaceae	Acinetobacter	-364603	1021946	0.000000045	0.000000634
OTU_327_Burkholderiaceae	Proteobacteria	Gammaproteobacteria	Betaproteobacteriales	Burkholderiaceae		-291379	8833727	0.0000000472	0.000000661
OTU_310_Roseomonas_sp.	Proteobacteria	Alphaproteobacteria	Acetobacterales	Acetobacteraceae	Roseomonas	2979822	8921928	0.0000000493	0.000000684
OTU_328_Silanimonas_sp.	Proteobacteria	Gammaproteobacteria	Xanthomonadales	Xanthomonadaceae	Silanimonas	-28987	8824288	0.000000052	0.000000717
OTU_312_Microbacteriaceae	Actinobacteria	Actinobacteria	Micrococcales	Microbacteriaceae		2970763	8916015	0.0000000583	0.000000798
OTU_66_Microbacterium_sp.	Actinobacteria	Actinobacteria	Micrococcales	Microbacteriaceae	Microbacterium	-412517	1231073	0.0000000716	0.000000973
OTU_117_Stenotrophomonas_sp.	Proteobacteria	Gammaproteobacteria	Xanthomonadales	Xanthomonadaceae	Stenotrophomonas	-386245	1092928	0.000000074	0.000000998
OTU_226_Galbitalea_sp.	Actinobacteria	Actinobacteria	Micrococcales	Microbacteriaceae	Galbitalea	3305808	9567553	0.0000000792	0.00000106
OTU_14_Shinella_sp.	Proteobacteria	Alphaproteobacteria	Rhizobiales	Rhizobiaceae	Shinella	-509462	1483142	0.0000000832	0.00000111
OTU_309_Legionella_sp.	Proteobacteria	Gammaproteobacteria	Legionellales	Legionellaceae	Legionella	2979822	8921928	0.000000089	0.00000118
OTU_377_Sphingobium_sp.	Proteobacteria	Alphaproteobacteria	Sphingomonadales	Sphingomonadaceae	Sphingobium	-255158	8617594	0.00000011	0.00000144
OTU_9_Prosthecobacter_sp.	Verrucomicrobia	Verrucomicrobiae	Verrucomicrobiales	Verrucomicrobiaceae	Prosthecobacter	-489942	1556026	0.000000112	0.00000146
OTU_347_Cellvibrio_sp.	Proteobacteria	Gammaproteobacteria	Cellvibrionales	Cellvibrionaceae	Cellvibrio	-274402	8729704	0.000000137	0.00000178
OTU_351_Prosthecobacter_sp.	Verrucomicrobia	Verrucomicrobiae	Verrucomicrobiales	Verrucomicrobiaceae	Prosthecobacter	-258339	8635696	0.000000144	0.00000185
OTU_165_Burkholderiaceae	Proteobacteria	Gammaproteobacteria	Betaproteobacteriales	Burkholderiaceae		3540058	1011752	0.000000153	0.00000195
OTU_212_Verrucomicrobiaceae	Verrucomicrobia	Verrucomicrobiae	Verrucomicrobiales	Verrucomicrobiaceae		2533594	8646449	0.000000155	0.00000196
OTU_334_Pseudomonas_sp.	Proteobacteria	Gammaproteobacteria	Pseudomonadales	Pseudomonadaceae	Pseudomonas	2781684	8795592	0.000000157	0.00000198
OTU_313_Aurantimicrobium_sp.	Actinobacteria	Actinobacteria	Micrococcales	Microbacteriaceae	Aurantimicrobium	2797141	8805221	0.000000159	0.00000199
OTU_314_Brevundimonas_sp.	Proteobacteria	Alphaproteobacteria	Caulobacterales	Caulobacteraceae	Brevundimonas	2696324	8743125	0.000000169	0.0000021
OTU_323_Pirellula_sp.	Planctomycetes	Planctomycetacia	Pirellulales	Pirellulaceae	Pirellula	2862274	8846218	0.000000175	0.00000216
OTU_380_Microbacteriaceae	Actinobacteria	Actinobacteria	Micrococcales	Microbacteriaceae		-252561	8602947	0.000000196	0.0000024
OTU_359_Reyranella_sp.	Proteobacteria	Alphaproteobacteria	Reyranellales	Reyranellaceae	Reyranella	-267483	8688677	0.000000213	0.0000026
OTU_345_Luteolibacter_sp.	Verrucomicrobia	Verrucomicrobiae	Verrucomicrobiales	Rubritaleaceae	Luteolibacter	2728928	8763024	0.000000225	0.00000273
OTU_215_Tabrizicola_sp.	Proteobacteria	Alphaproteobacteria	Rhodobacterales	Rhodobacteraceae	Tabrizicola	2718142	8756422	0.000000254	0.00000306
OTU_331_Roseimaritima_sp.	Planctomycetes	Planctomycetacia	Pirellulales	Pirellulaceae	Roseimaritima	2797141	8805221	0.000000255	0.00000306
OTU_332_Rhodobacteraceae	Proteobacteria	Alphaproteobacteria	Rhodobacterales	Rhodobacteraceae		2792007	8802019	0.000000262	0.00000311
OTU_340_Pasteurellaceae	Proteobacteria	Gammaproteobacteria	Pasteurellales	Pasteurellaceae		-269616	8772872	0.000000263	0.00000311
OTU_367_Kocuria_sp.	Actinobacteria	Actinobacteria	Micrococcales	Micrococcaceae	Kocuria	-260215	8646449	0.000000344	0.000004
OTU_341_Cyclobacteriaceae	Bacteroidetes	Bacteroidia	Cytophagales	Cyclobacteriaceae		2744958	8772872	0.000000344	0.000004
OTU_88_Acinetobacter_sp.	Proteobacteria	Gammaproteobacteria	Pseudomonadales	Moraxellaceae	Acinetobacter	-371464	1146903	0.000000344	0.000004
OTU_369_Frigoribacterium_sp.	Actinobacteria	Actinobacteria	Micrococcales	Microbacteriaceae	Frigoribacterium	-258967	8639289	0.000000371	0.00000428
OTU_113_Methyloversatilis_sp.	Proteobacteria	Gammaproteobacteria	Betaproteobacteriales	Rhodocyclaceae	Methyloversatilis	-283431	923379	0.000000377	0.00000433
OTU_39_Gemmobacter_sp.	Proteobacteria	Alphaproteobacteria	Rhodobacterales	Rhodobacteraceae	Gemmobacter	-404811	1317883	0.000000381	0.00000435
OTU_289_Babeliales	Dependentiae	Babeliae	Babeliales			-240261	8535132	0.000000461	0.00000523
OTU_398_Reyranella_sp.	Proteobacteria	Alphaproteobacteria	Reyranellales	Reyranellaceae	Reyranella	2384664	8561885	0.000000549	0.00000619
OTU_273_Pseudorhodobacter_sp.	Proteobacteria	Alphaproteobacteria	Rhodobacterales	Rhodobacteraceae	Pseudorhodobacter	2657329	8719556	0.00000057	0.00000639
OTU_354_Prevotella_sp.	Bacteroidetes	Bacteroidia	Bacteroidales	Prevotellaceae	Prevotella	2645992	8712751	0.00000061	0.00000679
OTU_330_Pseudorhodobacter_sp.	Proteobacteria	Alphaproteobacteria	Rhodobacterales	Rhodobacteraceae	Pseudorhodobacter	2634565	8705914	0.000000652	0.00000723
OTU_194_Brevundimonas_sp.	Proteobacteria	Alphaproteobacteria	Caulobacterales	Caulobacteraceae	Brevundimonas	-236649	8515714	0.000000669	0.00000737
OTU_356_Verrucomicrobiaceae	Verrucomicrobia	Verrucomicrobiae	Verrucomicrobiales	Verrucomicrobiaceae		2617252	8695597	0.000000722	0.00000788
OTU_357_Pirellula_sp.	Planctomycetes	Planctomycetacia	Pirellulales	Pirellulaceae	Pirellula	2617252	8695597	0.000000723	0.00000788
OTU_390_Prosthecobacter_sp.	Verrucomicrobia	Verrucomicrobiae	Verrucomicrobiales	Verrucomicrobiaceae	Prosthecobacter	-247901	8576952	0.00000075	0.00000812
OTU_394_Burkholderiaceae	Proteobacteria	Gammaproteobacteria	Betaproteobacteriales	Burkholderiaceae		-247223	85732	0.000000783	0.00000844
OTU_366_Dechloromonas_sp.	Proteobacteria	Gammaproteobacteria	Betaproteobacteriales	Rhodocyclaceae	Dechloromonas	2539733	8650015	0.000000841	0.00000901
OTU_388_Actinobacillus_sp.	Proteobacteria	Gammaproteobacteria	Pasteurellales	Pasteurellaceae	Actinobacillus	-245857	8565666	0.000000858	0.00000913
OTU_400_Corynebacterium_1_sp.	Actinobacteria	Actinobacteria	Corynebacteriales	Corynebacteriaceae	Corynebacterium_1	-24517	8561885	0.000000896	0.00000949
OTU_409_Pirellula_sp.	Planctomycetes	Planctomycetacia	Pirellulales	Pirellulaceae	Pirellula	2343145	8538984	0.000000975	0.0000103
OTU_405_Truepera_sp.	Deinococcus-Thermus	Deinococci	Deinococcales	Trueperaceae	Truepera	-243086	855048	0.00000102	0.0000107
OTU_316_Sphingomonas_sp.	Proteobacteria	Alphaproteobacteria	Sphingomonadales	Sphingomonadaceae	Sphingomonas	-224915	8642873	0.00000103	0.0000107
OTU_373_Brevifollis_sp.	Verrucomicrobia	Verrucomicrobiae	Verrucomicrobiales	Verrucomicrobiaceae	Brevifollis	24962	8624862	0.00000107	0.0000111
OTU_408_Zoogloea_sp.	Proteobacteria	Gammaproteobacteria	Betaproteobacteriales	Rhodocyclaceae	Zoogloea	-24168	8542826	0.00000112	0.0000116
OTU_148_Pseudorhodobacter_sp.	Proteobacteria	Alphaproteobacteria	Rhodobacterales	Rhodobacteraceae	Pseudorhodobacter	2451313	8599262	0.00000118	0.0000121
OTU_370_Duganella_sp.	Proteobacteria	Gammaproteobacteria	Betaproteobacteriales	Burkholderiaceae	Duganella	2515018	8635696	0.00000133	0.0000136
OTU_414_Saprospiraceae	Bacteroidetes	Bacteroidia	Chitinophagales	Saprospiraceae		-238827	8527396	0.00000134	0.0000136
OTU_374_Enterobacteriaceae	Proteobacteria	Gammaproteobacteria	Enterobacteriales	Enterobacteriaceae		24962	8624862	0.00000149	0.000015
OTU_266_Solitalea_sp.	Bacteroidetes	Bacteroidia	Sphingobacteriales	Sphingobacteriaceae	Solitalea	2438227	8591864	0.00000153	0.0000154
OTU_376_Burkholderiaceae	Proteobacteria	Gammaproteobacteria	Betaproteobacteriales	Burkholderiaceae		2489873	8621233	0.00000154	0.0000154
OTU_417_Gemmobacter_sp.	Proteobacteria	Alphaproteobacteria	Rhodobacterales	Rhodobacteraceae	Gemmobacter	-235916	8511799	0.00000159	0.0000158
OTU_384_Phreatobacter_sp.	Proteobacteria	Alphaproteobacteria	Rhizobiales	Rhizobiales_Incertae_Sedis	Phreatobacter	2425022	8584427	0.00000163	0.0000161
OTU_350_Flavobacterium_sp.	Bacteroidetes	Bacteroidia	Flavobacteriales	Flavobacteriaceae	Flavobacterium	2447112	8739781	0.00000163	0.0000161
OTU_254_Polynucleobacter_sp.	Proteobacteria	Gammaproteobacteria	Betaproteobacteriales	Burkholderiaceae	Polynucleobacter	2477134	8613946	0.00000166	0.0000162
OTU_379_Gammaproteobacteria	Proteobacteria	Gammaproteobacteria				2470722	8610289	0.00000172	0.0000167
OTU_406_Pseudomonas_sp.	Proteobacteria	Gammaproteobacteria	Pseudomonadales	Pseudomonadaceae	Pseudomonas	2364054	855048	0.00000202	0.0000196
OTU_169_Flavobacterium_sp.	Bacteroidetes	Bacteroidia	Flavobacteriales	Flavobacteriaceae	Flavobacterium	2293145	8511799	0.00000214	0.0000206
OTU_349_Pseudomonas_sp.	Proteobacteria	Gammaproteobacteria	Pseudomonadales	Pseudomonadaceae	Pseudomonas	2195425	8459913	0.00000214	0.0000206
OTU_429_Bergeyella_sp.	Bacteroidetes	Bacteroidia	Flavobacteriales	Weeksellaceae	Bergeyella	-229912	848009	0.00000225	0.0000215
OTU_386_Legionella_sp.	Proteobacteria	Gammaproteobacteria	Legionellales	Legionellaceae	Legionella	2418373	8580694	0.00000235	0.0000222
OTU_387_Streptococcus_sp.	Firmicutes	Bacilli	Lactobacillales	Streptococcaceae	Streptococcus	2418373	8580694	0.00000236	0.0000222
OTU_346_Rothia_sp.	Actinobacteria	Actinobacteria	Micrococcales	Micrococcaceae	Rothia	-246013	8763024	0.00000247	0.0000232
OTU_320_Hydrogenophaga_sp.	Proteobacteria	Gammaproteobacteria	Betaproteobacteriales	Burkholderiaceae	Hydrogenophaga	-228371	8472053	0.00000249	0.0000232
OTU_412_Roseomonas_sp.	Proteobacteria	Alphaproteobacteria	Acetobacterales	Acetobacteraceae	Roseomonas	2329035	8531269	0.0000025	0.0000232
OTU_271_Saprospiraceae	Bacteroidetes	Bacteroidia	Chitinophagales	Saprospiraceae		2300395	8515714	0.00000296	0.0000275
OTU_407_Burkholderiaceae	Proteobacteria	Gammaproteobacteria	Betaproteobacteriales	Burkholderiaceae		2364054	855048	0.00000326	0.00003
OTU_437_Hymenobacter_sp.	Bacteroidetes	Bacteroidia	Cytophagales	Hymenobacteraceae	Hymenobacter	-222844	8443565	0.00000341	0.0000313
OTU_452_Corynebacterium_sp.	Actinobacteria	Actinobacteria	Corynebacteriales	Corynebacteriaceae	Corynebacterium	-214562	8401865	0.00000347	0.0000317
OTU_444_Polynucleobacter_sp.	Proteobacteria	Gammaproteobacteria	Betaproteobacteriales	Burkholderiaceae	Polynucleobacter	-221225	8435321	0.00000373	0.0000339
OTU_122_Granulicatella_sp.	Firmicutes	Bacilli	Lactobacillales	Carnobacteriaceae	Granulicatella	-32395	1078021	0.00000381	0.0000345
OTU_413_Pseudomonas_sp.	Proteobacteria	Gammaproteobacteria	Pseudomonadales	Pseudomonadaceae	Pseudomonas	2329035	8531269	0.00000401	0.0000361
OTU_438_FukuN57_sp.	Proteobacteria	Alphaproteobacteria	Rhizobiales	Beijerinckiaceae	FukuN57	2163976	8443565	0.00000431	0.0000386
OTU_32_Flavobacterium_sp.	Bacteroidetes	Bacteroidia	Flavobacteriales	Flavobacteriaceae	Flavobacterium	4015648	1350024	0.00000493	0.0000439
OTU_435_Rhodobacter_sp.	Proteobacteria	Alphaproteobacteria	Rhodobacterales	Rhodobacteraceae	Rhodobacter	2203182	8463971	0.00000504	0.0000447
OTU_454_Staphylococcus_sp.	Firmicutes	Bacilli	Bacillales	Staphylococcaceae	Staphylococcus	-214562	8401865	0.00000563	0.0000498
OTU_420_Haliscomenobacter_sp.	Bacteroidetes	Bacteroidia	Chitinophagales	Saprospiraceae	Haliscomenobacter	2263776	8496032	0.0000057	0.0000501
OTU_421_Rubinisphaeraceae	Planctomycetes	Planctomycetacia	Planctomycetales	Rubinisphaeraceae		2263776	8496032	0.00000574	0.0000502
OTU_422_Rathayibacter_sp.	Actinobacteria	Actinobacteria	Micrococcales	Microbacteriaceae	Rathayibacter	225634	8492063	0.00000593	0.0000516
OTU_462_Saprospiraceae	Bacteroidetes	Bacteroidia	Chitinophagales	Saprospiraceae		2039528	8380555	0.00000616	0.0000533
OTU_423_Luteolibacter_sp.	Verrucomicrobia	Verrucomicrobiae	Verrucomicrobiales	Rubritaleaceae	Luteolibacter	2248865	8488083	0.00000618	0.0000533
OTU_436_Allorhizobium-Neorhizobium-Pararhizobium-Rhizobium_sp.	Proteobacteria	Alphaproteobacteria	Rhizobiales	Rhizobiaceae	Allorhizobium-Neorhizobium-Pararhizobium-Rhizobium	2171903	8447669	0.00000633	0.0000544
OTU_439_Rubinisphaeraceae	Planctomycetes	Planctomycetacia	Planctomycetales	Rubinisphaeraceae		2163976	8443565	0.00000641	0.0000547
OTU_426_Gemmobacter_sp.	Proteobacteria	Alphaproteobacteria	Rhodobacterales	Rhodobacteraceae	Gemmobacter	2241351	8484092	0.00000642	0.0000547
OTU_430_Luteolibacter_sp.	Verrucomicrobia	Verrucomicrobiae	Verrucomicrobiales	Rubritaleaceae	Luteolibacter	2203182	8463971	0.00000676	0.0000571
OTU_443_Armatimonadales	Armatimonadetes	Armatimonadia	Armatimonadales			214799	8435321	0.00000676	0.0000571
OTU_463_Polynucleobacter_sp.	Proteobacteria	Gammaproteobacteria	Betaproteobacteriales	Burkholderiaceae	Polynucleobacter	-210236	8380555	0.0000073	0.0000614
OTU_352_Shinella_sp.	Proteobacteria	Alphaproteobacteria	Rhizobiales	Rhizobiaceae	Shinella	2300739	8719556	0.00000907	0.0000759
OTU_118_Allorhizobium-Neorhizobium-Pararhizobium-Rhizobium_sp.	Proteobacteria	Alphaproteobacteria	Rhizobiales	Rhizobiaceae	Allorhizobium-Neorhizobium-Pararhizobium-Rhizobium	-300924	1088608	0.00000953	0.0000794
OTU_441_Rhodobacter_sp.	Proteobacteria	Alphaproteobacteria	Rhodobacterales	Rhodobacteraceae	Rhodobacter	2156005	8439448	0.0000102	0.0000849
OTU_474_Kocuria_sp.	Actinobacteria	Actinobacteria	Micrococcales	Micrococcaceae	Kocuria	-203032	8345789	0.0000113	0.0000928
OTU_315_Pseudomonas_sp.	Proteobacteria	Gammaproteobacteria	Pseudomonadales	Pseudomonadaceae	Pseudomonas	2250762	8886083	0.0000113	0.0000928
OTU_303_Rheinheimera_sp.	Proteobacteria	Gammaproteobacteria	Alteromonadales	Alteromonadaceae	Rheinheimera	-19642	8314667	0.0000115	0.0000938
OTU_286_Methylobacterium_sp.	Proteobacteria	Alphaproteobacteria	Rhizobiales	Beijerinckiaceae	Methylobacterium	2379934	8927817	0.0000121	0.000099
OTU_466_NS11-12_marine_group	Bacteroidetes	Bacteroidia	Sphingobacteriales	NS11-12_marine_group		2022094	8371942	0.0000141	0.000115
OTU_432_Roseomonas_sp.	Proteobacteria	Alphaproteobacteria	Acetobacterales	Acetobacteraceae	Roseomonas	2058296	8435321	0.0000142	0.000115
OTU_450_Haemophilus_sp.	Proteobacteria	Gammaproteobacteria	Pasteurellales	Pasteurellaceae	Haemophilus	2098942	8410302	0.0000142	0.000115
OTU_468_Verrucomicrobiaceae	Verrucomicrobia	Verrucomicrobiae	Verrucomicrobiales	Verrucomicrobiaceae		1968489	8345789	0.0000144	0.000116
OTU_415_Acidovorax_sp.	Proteobacteria	Gammaproteobacteria	Betaproteobacteriales	Burkholderiaceae	Acidovorax	2004446	8363277	0.0000152	0.000122
OTU_453_Pseudomonas_sp.	Proteobacteria	Gammaproteobacteria	Pseudomonadales	Pseudomonadaceae	Pseudomonas	2082215	8401865	0.0000154	0.000123
OTU_455_Candidatus_Paracaedibacter_sp.	Proteobacteria	Alphaproteobacteria	Paracaedibacterales	Paracaedibacteraceae	Candidatus_Paracaedibacter	2082215	8401865	0.0000156	0.000124
OTU_487_Bdellovibrio_sp.	Proteobacteria	Deltaproteobacteria	Bdellovibrionales	Bdellovibrionaceae	Bdellovibrio	-197383	8319154	0.0000162	0.000128
OTU_471_Pirellula_sp.	Planctomycetes	Planctomycetacia	Pirellulales	Pirellulaceae	Pirellula	1977563	8350181	0.000018	0.000141
OTU_472_Pseudomonas_sp.	Proteobacteria	Gammaproteobacteria	Pseudomonadales	Pseudomonadaceae	Pseudomonas	1977563	8350181	0.0000191	0.00015
OTU_465_Polynucleobacter_sp.	Proteobacteria	Gammaproteobacteria	Betaproteobacteriales	Burkholderiaceae	Polynucleobacter	2030837	8376255	0.0000206	0.00016
OTU_419_Caulobacter_sp.	Proteobacteria	Alphaproteobacteria	Caulobacterales	Caulobacteraceae	Caulobacter	-19349	830112	0.0000208	0.000161
OTU_401_Hydrogenophaga_sp.	Proteobacteria	Gammaproteobacteria	Betaproteobacteriales	Burkholderiaceae	Hydrogenophaga	2022094	8371942	0.0000216	0.000166
OTU_277_Mycobacterium_sp.	Actinobacteria	Actinobacteria	Corynebacteriales	Mycobacteriaceae	Mycobacterium	1977563	8350181	0.0000216	0.000166
OTU_498_0319-6G20	Proteobacteria	Deltaproteobacteria	Oligoflexales	0319-6G20		-1905	8287445	0.0000246	0.000189
OTU_35_Limnobacter_sp.	Proteobacteria	Gammaproteobacteria	Betaproteobacteriales	Burkholderiaceae	Limnobacter	-183272	8255024	0.0000257	0.000196
OTU_473_Pseudomonas_sp.	Proteobacteria	Gammaproteobacteria	Pseudomonadales	Pseudomonadaceae	Pseudomonas	1977563	8350181	0.0000285	0.000217
OTU_479_Chitinophagales	Bacteroidetes	Bacteroidia	Chitinophagales			1959358	8341384	0.0000307	0.000232
OTU_512_Staphylococcus_sp.	Firmicutes	Bacilli	Bacillales	Staphylococcaceae	Staphylococcus	-186415	8269008	0.0000319	0.000241
OTU_513_Achromobacter_sp.	Proteobacteria	Gammaproteobacteria	Betaproteobacteriales	Burkholderiaceae	Achromobacter	-186415	8269008	0.0000321	0.000241
OTU_102_Rhodoluna_sp.	Actinobacteria	Actinobacteria	Micrococcales	Microbacteriaceae	Rhodoluna	2751212	1041555	0.0000329	0.000247
OTU_492_Brevundimonas_sp.	Proteobacteria	Alphaproteobacteria	Caulobacterales	Caulobacteraceae	Brevundimonas	1874469	830112	0.0000334	0.000249
OTU_459_Rickettsiales	Proteobacteria	Alphaproteobacteria	Rickettsiales	AB1		-185375	8264362	0.0000341	0.000252
OTU_440_Microbacteriaceae	Actinobacteria	Actinobacteria	Micrococcales	Microbacteriaceae		-185612	8439448	0.0000341	0.000252
OTU_482_Rubinisphaeraceae	Planctomycetes	Planctomycetacia	Planctomycetales	Rubinisphaeraceae		1940921	8332533	0.0000343	0.000253
OTU_483_Luteolibacter_sp.	Verrucomicrobia	Verrucomicrobiae	Verrucomicrobiales	Rubritaleaceae	Luteolibacter	1940921	8332533	0.0000344	0.000253
OTU_337_Tabrizicola_sp.	Proteobacteria	Alphaproteobacteria	Rhodobacterales	Rhodobacteraceae	Tabrizicola	1864721	8296576	0.0000348	0.000254
OTU_428_ML602J-51_sp.	Actinobacteria	Actinobacteria	Micrococcales	Microbacteriaceae	ML602J-51	1864721	8296576	0.000035	0.000255
OTU_457_Prosthecobacter_sp.	Verrucomicrobia	Verrucomicrobiae	Verrucomicrobiales	Verrucomicrobiaceae	Prosthecobacter	1845025	8287445	0.0000388	0.000282
OTU_25_Emticicia_sp.	Bacteroidetes	Bacteroidia	Cytophagales	Spirosomaceae	Emticicia	3461474	1402002	0.0000449	0.000325
OTU_523_Brevundimonas_sp.	Proteobacteria	Alphaproteobacteria	Caulobacterales	Caulobacteraceae	Brevundimonas	-181139	8245625	0.0000451	0.000325
OTU_198_Sphingorhabdus_sp.	Proteobacteria	Alphaproteobacteria	Sphingomonadales	Sphingomonadaceae	Sphingorhabdus	1874469	830112	0.0000511	0.000367
OTU_530_Sphingobacterium_sp.	Bacteroidetes	Bacteroidia	Sphingobacteriales	Sphingobacteriaceae	Sphingobacterium	-177879	8231411	0.0000546	0.00039
OTU_497_Actinomyces_sp.	Actinobacteria	Actinobacteria	Actinomycetales	Actinomycetaceae	Actinomyces	1854907	8292018	0.000057	0.000406
OTU_519_Planctomycetales	Planctomycetes	Planctomycetacia	Planctomycetales			1752907	8245625	0.0000596	0.000423
OTU_499_Kocuria_sp.	Actinobacteria	Actinobacteria	Micrococcales	Micrococcaceae	Kocuria	1845025	8287445	0.0000604	0.000427
OTU_358_Solitalea_sp.	Bacteroidetes	Bacteroidia	Sphingobacteriales	Sphingobacteriaceae	Solitalea	1835076	8282858	0.0000633	0.000446
OTU_527_SH-PL14_sp.	Planctomycetes	Planctomycetacia	Planctomycetales	Rubinisphaeraceae	SH-PL14	1731612	8236165	0.0000768	0.000538
OTU_514_Acinetobacter_sp.	Proteobacteria	Gammaproteobacteria	Pseudomonadales	Moraxellaceae	Acinetobacter	1804808	8269008	0.0000768	0.000538
OTU_516_Roseococcus_sp.	Proteobacteria	Alphaproteobacteria	Acetobacterales	Acetobacteraceae	Roseococcus	1794576	8264362	0.0000811	0.000565
OTU_467_Roseateles_sp.	Proteobacteria	Gammaproteobacteria	Betaproteobacteriales	Burkholderiaceae	Roseateles	1784271	82597	0.0000861	0.000598
OTU_517_Leucobacter_sp.	Actinobacteria	Actinobacteria	Micrococcales	Microbacteriaceae	Leucobacter	1773892	8255024	0.0000919	0.000636
OTU_522_Pirellula_sp.	Planctomycetes	Planctomycetacia	Pirellulales	Pirellulaceae	Pirellula	1752907	8245625	0.000104	0.000717
OTU_418_Fluviicola_sp.	Bacteroidetes	Bacteroidia	Flavobacteriales	Crocinitomicaceae	Fluviicola	1829311	840609	0.000104	0.000718
OTU_504_Veillonella_sp.	Firmicutes	Negativicutes	Selenomonadales	Veillonellaceae	Veillonella	1742299	8240903	0.000109	0.000747
OTU_524_Caenimonas_sp.	Proteobacteria	Gammaproteobacteria	Betaproteobacteriales	Burkholderiaceae	Caenimonas	1742299	8240903	0.00011	0.000748
OTU_549_Reyranella_sp.	Proteobacteria	Alphaproteobacteria	Reyranellales	Reyranellaceae	Reyranella	1631694	8192809	0.000112	0.000763
OTU_536_0319-6G20	Proteobacteria	Deltaproteobacteria	Oligoflexales	0319-6G20		1688056	8217056	0.000124	0.000837
OTU_554_Verrucomicrobiaceae	Verrucomicrobia	Verrucomicrobiae	Verrucomicrobiales	Verrucomicrobiaceae		-165251	8178062	0.000127	0.000857
OTU_557_Aurantimicrobium_sp.	Actinobacteria	Actinobacteria	Micrococcales	Microbacteriaceae	Aurantimicrobium	-162831	8168146	0.000149	0.001
Recipients (Stressor treatments)
OTU_103_Pirellula_sp.	Planctomycetes	Planctomycetacia	Pirellulales	Pirellulaceae	Pirellula	699120688154199	113457893793716	1.82378	349.619
OTU_73_Algoriphagus_sp.	Bacteroidetes	Bacteroidia	Cytophagales	Cyclobacteriaceae	Algoriphagus	748646245895293	120590291841766	25.4051	24350.8
OTU_161_DEV007	Verrucomicrobia	Verrucomicrobiae	Verrucomicrobiales	DEV007		574278825679379	102349779732467	492.679	314822
OTU_158_Fusobacterium_sp.	Fusobacteria	Fusobacteriia	Fusobacteriales	Fusobacteriaceae	Fusobacterium	579670767785809	102805590075556	1624.88	778725
OTU_140_MWH-Ta3_sp.	Actinobacteria	Actinobacteria	Micrococcales	Microbacteriaceae	MWH-Ta3	594733612132693	104720531520178	4761.02	1.53854e+06
OTU_72_Legionella_sp.	Proteobacteria	Gammaproteobacteria	Legionellales	Legionellaceae	Legionella	644617197890117	120796727610771	4815.48	1.53854e+06
OTU_240_Microbacteriaceae	Actinobacteria	Actinobacteria	Micrococcales	Microbacteriaceae	OTU_240_Microbacteriaceae	467961808382394	939974836276559	7622.85	2.08757e+06
OTU_36_FukuN18_freshwater_group_sp.	Verrucomicrobia	Verrucomicrobiae	Chthoniobacterales	Terrimicrobiaceae	FukuN18_freshwater_group	-869409363078018	134778344971428	9047.74	216806
OTU_221_DEV007	Verrucomicrobia	Verrucomicrobiae	Verrucomicrobiales	DEV007		494993158376515	959926217206087	13032	2.77583e+06
OTU_70_Streptococcus_sp.	Firmicutes	Bacilli	Lactobacillales	Streptococcaceae	Streptococcus	748959876199529	121367139569318	16481.5	3.15951e+06
OTU_193_Bacillus_sp.	Firmicutes	Bacilli	Bacillales	Bacillaceae	Bacillus	524270710697915	984777216113617	32641.2	557349
OTU_223_Verrucomicrobiaceae	Verrucomicrobia	Verrucomicrobiae	Verrucomicrobiales	Verrucomicrobiaceae	OTU_223_Verrucomicrobiaceae	49352132070193	958815021694065	34888.8	557349
OTU_54_Legionella_sp.	Proteobacteria	Gammaproteobacteria	Legionellales	Legionellaceae	Legionella	-69067400267184	127290722008988	40474.4	5.96841e+06
OTU_238_Algoriphagus_sp.	Bacteroidetes	Bacteroidia	Cytophagales	Cyclobacteriaceae	Algoriphagus	470297616618518	941659754745781	87304.1	1.19544e+07
OTU_47_Allorhizobium-Neorhizobium-Pararhizobium-Rhizobium_sp.	Proteobacteria	Alphaproteobacteria	Rhizobiales	Rhizobiaceae	Allorhizobium-Neorhizobium-Pararhizobium-Rhizobium	732633538443365	129954398855033	117618	1.46699e+07
OTU_260_Planctomycetales	Planctomycetes	Planctomycetacia	Planctomycetales		OTU_260_Planctomycetales	444694812848967	923616488819711	122441	1.46699e+07
OTU_114_Diplorickettsiaceae	Proteobacteria	Gammaproteobacteria	Diplorickettsiales	Diplorickettsiaceae	OTU_114_Diplorickettsiaceae	-642107781073522	110202831016843	138789	1.56505e+07
OTU_292_Microbacteriaceae	Actinobacteria	Actinobacteria	Micrococcales	Microbacteriaceae	OTU_292_Microbacteriaceae	410948074347444	901337693703203	157110	1.67322e+07
OTU_214_Legionella_sp.	Proteobacteria	Gammaproteobacteria	Legionellales	Legionellaceae	Legionella	-492283213947754	963928906593245	172837	1.74384e+07
OTU_119_Deefgea_sp.	Proteobacteria	Gammaproteobacteria	Betaproteobacteriales	Chitinibacteraceae	Deefgea	593724151293344	108601426124127	212294	0.0000002034834187353
OTU_270_DEV007	Verrucomicrobia	Verrucomicrobiae	Verrucomicrobiales	DEV007		436512161199068	918053018922429	351854	3.21193e+07
OTU_299_WPS-2	WPS-2					406510369490482	898541685569114	469525	4.09127e+07
OTU_58_Ideonella_sp.	Proteobacteria	Gammaproteobacteria	Betaproteobacteriales	Burkholderiaceae	Ideonella	-657845423081531	115900081631612	59247.3	4.93813e+07
OTU_280_Roseomonas_sp.	Proteobacteria	Alphaproteobacteria	Acetobacterales	Acetobacteraceae	Roseomonas	421479527349689	908099451567337	670733	5.35748e+07
OTU_33_Flavobacterium_sp.	Bacteroidetes	Bacteroidia	Flavobacteriales	Flavobacteriaceae	Flavobacterium	-820951353683997	136713416482312	720706	5.52637e+07
OTU_31_DEV007	Verrucomicrobia	Verrucomicrobiae	Verrucomicrobiales	DEV007		715572398758747	138419367950537	1.49125e+06	1.09951e+08
OTU_174_Haemophilus_sp.	Proteobacteria	Gammaproteobacteria	Pasteurellales	Pasteurellaceae	Haemophilus	503161197657528	100809945156734	1.64597e+06	0.0000011686409421777
OTU_284_Devosia_sp.	Proteobacteria	Alphaproteobacteria	Rhizobiales	Devosiaceae	Devosia	-409164760137342	905163245604203	1.93234e+06	1.28894e+08
OTU_123_Algoriphagus_sp.	Bacteroidetes	Bacteroidia	Cytophagales	Cyclobacteriaceae	Algoriphagus	-426099211150268	91631630572542	1.97711e+06	1.28894e+08
OTU_309_Legionella_sp.	Proteobacteria	Gammaproteobacteria	Legionellales	Legionellaceae	Legionella	396238570820022	892192802970576	2.01712e+06	1.28894e+08
OTU_278_Allorhizobium-Neorhizobium-Pararhizobium-Rhizobium_sp.	Proteobacteria	Alphaproteobacteria	Rhizobiales	Rhizobiaceae	Allorhizobium-Neorhizobium-Pararhizobium-Rhizobium	-417683494642498	910717844747703	2.74438e+06	1.69709e+08
OTU_310_Roseomonas_sp.	Proteobacteria	Alphaproteobacteria	Acetobacterales	Acetobacteraceae	Roseomonas	-388535743405888	892192802970576	3.65791e+06	2.19132e+08
OTU_291_Polynucleobacter_sp.	Proteobacteria	Gammaproteobacteria	Betaproteobacteriales	Burkholderiaceae	Polynucleobacter	-404924351901985	902441098730701	4.54834e+06	2.64217e+08
OTU_331_Roseimaritima_sp.	Planctomycetes	Planctomycetacia	Pirellulales	Pirellulaceae	Roseimaritima	376567340704268	88052209980089	499724	2.81756e+08
OTU_294_Xanthobacter_sp.	Proteobacteria	Alphaproteobacteria	Rhizobiales	Xanthobacteraceae	Xanthobacter	-400555524383317	89966659968241	5.41745e+06	2.96722e+08
OTU_341_Cyclobacteriaceae	Bacteroidetes	Bacteroidia	Cytophagales	Cyclobacteriaceae	OTU_341_Cyclobacteriaceae	370911760921309	877287222031104	6.45228e+06	3.43584e+08
OTU_212_Verrucomicrobiaceae	Verrucomicrobia	Verrucomicrobiae	Verrucomicrobiales	Verrucomicrobiaceae	OTU_212_Verrucomicrobiaceae	338014270883266	864644885750532	726153	3.76226e+08
OTU_241_Sphingomonadaceae	Proteobacteria	Alphaproteobacteria	Sphingomonadales	Sphingomonadaceae	OTU_241_Sphingomonadaceae	438691911885293	939762831089122	870020	4.38902e+08
OTU_61_Rhodobacter_sp.	Proteobacteria	Alphaproteobacteria	Rhodobacterales	Rhodobacteraceae	Rhodobacter	555338459865205	11870116082354	8.94849e+06	4.39853e+08
OTU_226_Galbitalea_sp.	Actinobacteria	Actinobacteria	Micrococcales	Microbacteriaceae	Galbitalea	398515088534247	956755331233354	9.59096e+06	4.59647e+08
OTU_354_Prevotella_sp.	Bacteroidetes	Bacteroidia	Bacteroidales	Prevotellaceae	Prevotella	360137025724277	871275122787347	1.0552e+07	4.9337e+08
OTU_356_Verrucomicrobiaceae	Verrucomicrobia	Verrucomicrobiae	Verrucomicrobiales	Verrucomicrobiaceae	OTU_356_Verrucomicrobiaceae	356995486154146	86955965068344	1.22193e+07	5.46457e+08
OTU_357_Pirellula_sp.	Planctomycetes	Planctomycetacia	Pirellulales	Pirellulaceae	Pirellula	356995486154146	86955965068344	1.22575e+07	5.46457e+08
OTU_373_Brevifollis_sp.	Verrucomicrobia	Verrucomicrobiae	Verrucomicrobiales	Verrucomicrobiaceae	Brevifollis	34369700445288	862486199529717	1.34964e+06	0.0000058801372332729
OTU_325_Hydrogenophaga_sp.	Proteobacteria	Gammaproteobacteria	Betaproteobacteriales	Burkholderiaceae	Hydrogenophaga	-375422768278728	884310575801376	1.52236e+07	6.48524e+08
OTU_67_Polynucleobacter_sp.	Proteobacteria	Gammaproteobacteria	Betaproteobacteriales	Burkholderiaceae	Polynucleobacter	627021133765252	121752800890934	1.64435e+06	0.0000068526394949695
OTU_287_Phreatobacter_sp.	Proteobacteria	Alphaproteobacteria	Rhizobiales	Rhizobiales_Incertae_Sedis	Phreatobacter	347916968157595	904080542555768	1.84949e+07	7.54356e+08
OTU_85_Aeromonas_sp.	Proteobacteria	Gammaproteobacteria	Aeromonadales	Aeromonadaceae	Aeromonas	504633892063245	114999900285209	1.9077e+07	0.0000076188750800286
OTU_105_Prosthecobacter_sp.	Verrucomicrobia	Verrucomicrobiae	Verrucomicrobiales	Verrucomicrobiaceae	Prosthecobacter	591644542098941	112684281669704	2.63109e+07	0.0000102934807009723
OTU_312_Microbacteriaceae	Actinobacteria	Actinobacteria	Micrococcales	Microbacteriaceae	OTU_312_Microbacteriaceae	37931410628379	891601533683586	2.97046e+07	0.0000113887600424801
OTU_23_Polynucleobacter_sp.	Proteobacteria	Gammaproteobacteria	Betaproteobacteriales	Burkholderiaceae	Polynucleobacter	-799951289688257	142725554310631	3.16909e+07	0.0000119120663887545
OTU_386_Legionella_sp.	Proteobacteria	Gammaproteobacteria	Legionellales	Legionellaceae	Legionella	335086697928526	85806944120216	3.44893e+07	0.000012510689560708
OTU_387_Streptococcus_sp.	Firmicutes	Bacilli	Lactobacillales	Streptococcaceae	Streptococcus	335086697928526	85806944120216	3.45888e+07	0.000012510689560708
OTU_388_Actinobacillus_sp.	Proteobacteria	Gammaproteobacteria	Pasteurellales	Pasteurellaceae	Actinobacillus	332098484866815	856566620278927	3.98581e+07	0.0000141496096978277
OTU_330_Pseudorhodobacter_sp.	Proteobacteria	Alphaproteobacteria	Rhodobacterales	Rhodobacteraceae	Pseudorhodobacter	-351345955251905	870591379781992	4.19898e+07	0.0000146353579524966
OTU_435_Rhodobacter_sp.	Proteobacteria	Alphaproteobacteria	Rhodobacterales	Rhodobacteraceae	Rhodobacter	311002690855417	846397080571992	4.29724e+07	0.000014710382585628
OTU_104_Streptococcus_sp.	Firmicutes	Bacilli	Lactobacillales	Streptococcaceae	Streptococcus	600014732652971	113016873157166	4.52054e+07	0.0000152032960706391
OTU_359_Reyranella_sp.	Proteobacteria	Alphaproteobacteria	Reyranellales	Reyranellaceae	Reyranella	-348192397908594	868867709289461	4.80895e+07	0.0000158943927449405
OTU_413_Pseudomonas_sp.	Proteobacteria	Gammaproteobacteria	Pseudomonadales	Pseudomonadaceae	Pseudomonas	325139731937186	853126919500876	5.54871e+07	0.000018028601782575
OTU_29_Allorhizobium-Neorhizobium-Pararhizobium-Rhizobium_sp.	Proteobacteria	Alphaproteobacteria	Rhizobiales	Rhizobiaceae	Allorhizobium-Neorhizobium-Pararhizobium-Rhizobium	60199081053993	139237707877043	5.9486e+07	0.0000190057748483222
OTU_125_Aurantimicrobium_sp.	Actinobacteria	Actinobacteria	Micrococcales	Microbacteriaceae	Aurantimicrobium	475621497285051	107564216995304	6.62681e+07	0.0000208255530412312
OTU_420_Haliscomenobacter_sp.	Bacteroidetes	Bacteroidia	Chitinophagales	Saprospiraceae	Haliscomenobacter	31782824182439	849603201495222	7.3081e+07	0.0000224796893835208
OTU_421_Rubinisphaeraceae	Planctomycetes	Planctomycetacia	Planctomycetales	Rubinisphaeraceae	OTU_421_Rubinisphaeraceae	31782824182439	849603201495222	7.38769e+07	0.0000224796893835208
OTU_468_Verrucomicrobiaceae	Verrucomicrobia	Verrucomicrobiae	Verrucomicrobiales	Verrucomicrobiaceae	OTU_468_Verrucomicrobiaceae	284195996771054	83457893793716	8.07675e+07	0.0000241923924764609
OTU_429_Bergeyella_sp.	Bacteroidetes	Bacteroidia	Flavobacteriales	Weeksellaceae	Bergeyella	314455828128389	84800904710832	8.25808e+07	0.0000243549702651071
OTU_254_Polynucleobacter_sp.	Proteobacteria	Gammaproteobacteria	Betaproteobacteriales	Burkholderiaceae	Polynucleobacter	-334138840889318	861394621781799	8.86414e+07	0.0000257462970655775
OTU_266_Solitalea_sp.	Bacteroidetes	Bacteroidia	Sphingobacteriales	Sphingobacteriaceae	Solitalea	329047066336576	859186371973971	9.3057e+07	0.0000266253995880061
OTU_65_Rothia_sp.	Actinobacteria	Actinobacteria	Micrococcales	Micrococcaceae	Rothia	579126931103324	123236277294475	1.16937e+08	0.0000329659209091524
OTU_215_Tabrizicola_sp.	Proteobacteria	Alphaproteobacteria	Rhodobacterales	Rhodobacteraceae	Tabrizicola	348492159339135	875642169953045	1.20876e+08	0.0000335823894810382
OTU_471_Pirellula_sp.	Planctomycetes	Planctomycetacia	Pirellulales	Pirellulaceae	Pirellula	285244281158614	835018114848876	1.2534e+08	0.0000338502524358902
OTU_394_Burkholderiaceae	Proteobacteria	Gammaproteobacteria	Betaproteobacteriales	Burkholderiaceae	OTU_394_Burkholderiaceae	-326192078552309	857319987547468	1.25371e+08	0.0000338502524358902
OTU_350_Flavobacterium_sp.	Bacteroidetes	Bacteroidia	Flavobacteriales	Flavobacteriaceae	Flavobacterium	317637641539423	873978143384262	1.34923e+08	0.0000359232016184078
OTU_66_Microbacterium_sp.	Actinobacteria	Actinobacteria	Micrococcales	Microbacteriaceae	Microbacterium	489237921124521	12310728912351	1.4184e+08	0.0000372475551772747
OTU_138_Runella_sp.	Bacteroidetes	Bacteroidia	Cytophagales	Spirosomaceae	Runella	-478233089837513	104930563623864	1.54414e+08	0.0000400016098040917
OTU_408_Zoogloea_sp.	Proteobacteria	Gammaproteobacteria	Betaproteobacteriales	Rhodocyclaceae	Zoogloea	-32012466124649	854282622643116	1.63719e+08	0.0000414349192818418
OTU_95_Betaproteobacteriales	Proteobacteria	Gammaproteobacteria	Betaproteobacteriales	OTU_95_Betaproteobacteriales		520350152439597	11563776621588	1.6427e+08	0.0000414349192818418
OTU_311_Pirellula_sp.	Planctomycetes	Planctomycetacia	Pirellulales	Pirellulaceae	Pirellula	355719462321363	891897471231641	1.79704e+08	0.0000447391764175959
OTU_401_Hydrogenophaga_sp.	Proteobacteria	Gammaproteobacteria	Betaproteobacteriales	Burkholderiaceae	Hydrogenophaga	290374404029165	837194166722757	2.17373e+08	0.0000534236708880908
OTU_207_Pirellula_sp.	Planctomycetes	Planctomycetacia	Pirellulales	Pirellulaceae	Pirellula	344391861926597	96410823477555	2.21392e+08	0.0000537226537093975
OTU_423_Luteolibacter_sp.	Verrucomicrobia	Verrucomicrobiae	Verrucomicrobiales	Rubritaleaceae	Luteolibacter	-308851016981967	848808326183673	2.47491e+08	0.0000593050267012875
OTU_426_Gemmobacter_sp.	Proteobacteria	Alphaproteobacteria	Rhodobacterales	Rhodobacteraceae	Gemmobacter	-308011017496326	848409240164069	2.54366e+08	0.0000602000467219422
OTU_320_Hydrogenophaga_sp.	Proteobacteria	Gammaproteobacteria	Betaproteobacteriales	Burkholderiaceae	Hydrogenophaga	-305461269172569	847205315201778	2.81155e+08	0.0000657286419213788
OTU_482_Rubinisphaeraceae	Planctomycetes	Planctomycetacia	Planctomycetales	Rubinisphaeraceae	OTU_482_Rubinisphaeraceae	281004651806387	833253328266934	3.25099e+08	0.0000750861570414231
OTU_483_Luteolibacter_sp.	Verrucomicrobia	Verrucomicrobiae	Verrucomicrobiales	Rubritaleaceae	Luteolibacter	281004651806387	833253328266934	3.29108e+08	0.0000751070970501336
OTU_286_Methylobacterium_sp.	Proteobacteria	Alphaproteobacteria	Rhizobiales	Beijerinckiaceae	Methylobacterium	-32648885315753	892781658906821	3.55792e+08	0.0000802414946679821
OTU_487_Bdellovibrio_sp.	Proteobacteria	Deltaproteobacteria	Bdellovibrionales	Bdellovibrionaceae	Bdellovibrio	277741111988461	831915425286814	3.86772e+08	0.0000862141558045697
OTU_462_Saprospiraceae	Bacteroidetes	Bacteroidia	Chitinophagales	Saprospiraceae	OTU_462_Saprospiraceae	-277128566735008	838055479753228	4.00216e+08	0.0000881854402263539
OTU_450_Haemophilus_sp.	Proteobacteria	Gammaproteobacteria	Pasteurellales	Pasteurellaceae	Haemophilus	-291989326080616	841030214092633	4.6572e+08	0.000101452973813887
OTU_398_Reyranella_sp.	Proteobacteria	Alphaproteobacteria	Reyranellales	Reyranellaceae	Reyranella	27129393201655	856188456224684	4.8792e+08	0.000104437317892529
OTU_453_Pseudomonas_sp.	Proteobacteria	Gammaproteobacteria	Pseudomonadales	Pseudomonadaceae	Pseudomonas	-290094132927733	840186530377769	0.000004903160464438	0.000104437317892529
OTU_183_Aurantimicrobium_sp.	Actinobacteria	Actinobacteria	Micrococcales	Microbacteriaceae	Aurantimicrobium	443653464538836	994533941631581	5.12629e+08	0.000107990191068672
OTU_498_0319-6G20	Proteobacteria	Deltaproteobacteria	Oligoflexales	0319-6G20	OTU_498_0319-6G20	269826206483572	82874453931408	0.0000054679567534902	0.000113935577135225
OTU_358_Solitalea_sp.	Bacteroidetes	Bacteroidia	Sphingobacteriales	Sphingobacteriaceae	Solitalea	268659207165109	828285812364515	5.74059e+08	0.000118330278550107
OTU_402_Micrococcus_sp.	Actinobacteria	Actinobacteria	Micrococcales	Micrococcaceae	Micrococcus	299172561002108	855809298308447	6.20561e+08	0.000126554879127765
OTU_492_Brevundimonas_sp.	Proteobacteria	Alphaproteobacteria	Caulobacterales	Caulobacteraceae	Brevundimonas	-266296501272243	830112033003788	6.56854e+08	0.000132546278709031
OTU_142_Microbacteriaceae	Actinobacteria	Actinobacteria	Micrococcales	Microbacteriaceae	OTU_142_Microbacteriaceae	442604545014275	106057048400477	6.80602e+08	0.000135907642244775
OTU_514_Acinetobacter_sp.	Proteobacteria	Gammaproteobacteria	Pseudomonadales	Moraxellaceae	Acinetobacter	26510047780811	826900814488412	6.96887e+08	0.00013772492004747
OTU_489_Hydrogenophaga_sp.	Proteobacteria	Gammaproteobacteria	Betaproteobacteriales	Burkholderiaceae	Hydrogenophaga	-268528955939388	831016546964088	7.12319e+08	0.000139338380691635
OTU_467_Roseateles_sp.	Proteobacteria	Gammaproteobacteria	Betaproteobacteriales	Burkholderiaceae	Roseateles	262678267641578	82597004026579	7.71967e+08	0.00014948095909733
OTU_473_Pseudomonas_sp.	Proteobacteria	Gammaproteobacteria	Pseudomonadales	Pseudomonadaceae	Pseudomonas	-278168351445541	835018114848876	8.06726e+08	0.000154649422261937
OTU_479_Chitinophagales	Bacteroidetes	Bacteroidia	Chitinophagales		OTU_479_Chitinophagales	-276081233612057	83413842002516	8.51327e+08	0.000161583537133992
OTU_522_Pirellula_sp.	Planctomycetes	Planctomycetacia	Pirellulales	Pirellulaceae	Pirellula	258966950339868	824562521744617	9.24253e+08	0.000173705131977534
OTU_504_Veillonella_sp.	Firmicutes	Negativicutes	Selenomonadales	Veillonellaceae	Veillonella	257708320729157	824090280720377	9.63483e+08	0.000179320019779436
OTU_229_Pirellula_sp.	Planctomycetes	Planctomycetacia	Pirellulales	Pirellulaceae	Pirellula	318114952713819	953320180754276	0.0000102731970473835	0.000189362680190714
OTU_122_Granulicatella_sp.	Firmicutes	Bacilli	Lactobacillales	Carnobacteriaceae	Granulicatella	451289736019815	107802141956522	0.0000104361320663129	0.000190533954010685
OTU_553_Burkholderiaceae	Proteobacteria	Gammaproteobacteria	Betaproteobacteriales	Burkholderiaceae	OTU_553_Burkholderiaceae	240260804973733	817806193363354	0.0000120073097854383	0.000217151064704578
OTU_345_Luteolibacter_sp.	Verrucomicrobia	Verrucomicrobiae	Verrucomicrobiales	Rubritaleaceae	Luteolibacter	-327669884089436	87630244343547	0.0000122392680133988	0.000219277353099865
OTU_527_SH-PL14_sp.	Planctomycetes	Planctomycetacia	Planctomycetales	Rubinisphaeraceae	SH-PL14	-249620035217344	823616488819711	0.00001355987953142	0.000240687861682705
OTU_89_Burkholderiaceae	Proteobacteria	Gammaproteobacteria	Betaproteobacteriales	Burkholderiaceae	OTU_89_Burkholderiaceae	-452201233717453	116716706675889	0.0000139477956211472	0.000245302056933388
OTU_154_Pseudomonas_sp.	Proteobacteria	Gammaproteobacteria	Pseudomonadales	Pseudomonadaceae	Pseudomonas	434298971041519	103611024348661	0.0000147738960363554	0.000256976283255586
OTU_555_Galbitalea_sp.	Actinobacteria	Actinobacteria	Micrococcales	Microbacteriaceae	Galbitalea	238827058971606	817311271766181	0.0000148796908927334	0.000256976283255586
OTU_277_Mycobacterium_sp.	Actinobacteria	Actinobacteria	Corynebacteriales	Mycobacteriaceae	Mycobacterium	-27072739092294	835018114848876	0.0000159484565621008	0.000272974921692385
OTU_546_Pirellula_sp.	Planctomycetes	Planctomycetacia	Pirellulales	Pirellulaceae	Pirellula	245857414756249	819769074038247	0.0000175910410147378	0.000298425005533207
OTU_76_Shinella_sp.	Proteobacteria	Alphaproteobacteria	Rhizobiales	Rhizobiaceae	Shinella	491911843695685	118048210825411	0.0000185178354121993	0.000311392021799877
OTU_516_Roseococcus_sp.	Proteobacteria	Alphaproteobacteria	Acetobacterales	Acetobacteraceae	Roseococcus	-257004308088542	826436178002776	0.0000194910104260617	0.000324906669450089
OTU_205_Streptococcus_sp.	Firmicutes	Bacilli	Lactobacillales	Streptococcaceae	Streptococcus	-371678771222858	96799808939248	0.0000199406577959018	0.000329536560299516
OTU_517_Leucobacter_sp.	Actinobacteria	Actinobacteria	Micrococcales	Microbacteriaceae	Leucobacter	-254584637045477	825502391544842	0.0000216418184169867	0.000354592870986013
OTU_96_Acidovorax_sp.	Proteobacteria	Gammaproteobacteria	Betaproteobacteriales	Burkholderiaceae	Acidovorax	-470336670864129	115210802857148	0.0000231778317274445	0.000376541554419585
OTU_26_Flavobacterium_sp.	Bacteroidetes	Bacteroidia	Flavobacteriales	Flavobacteriaceae	Flavobacterium	-54025197661528	14001996210785	0.0000243577421049977	0.000389925571156246
OTU_519_Planctomycetales	Planctomycetes	Planctomycetacia	Planctomycetales		OTU_519_Planctomycetales	23522675240032	824562521744617	0.000024408486457355	0.000389925571156246
OTU_557_Aurantimicrobium_sp.	Actinobacteria	Actinobacteria	Micrococcales	Microbacteriaceae	Aurantimicrobium	237378921301133	816814646476845	0.0000271486981924941	0.000430116152355464
OTU_565_Aurantimicrobium_sp.	Actinobacteria	Actinobacteria	Micrococcales	Microbacteriaceae	Aurantimicrobium	232945194526917	815314430142921	0.0000337694642909675	0.000528503747173199
OTU_539_Pseudomonas_sp.	Proteobacteria	Gammaproteobacteria	Pseudomonadales	Pseudomonadaceae	Pseudomonas	-244478484267289	82170560652494	0.0000339102560784056	0.000528503747173199
OTU_319_Pseudomonas_sp.	Proteobacteria	Gammaproteobacteria	Pseudomonadales	Pseudomonadaceae	Pseudomonas	-243163946661597	821223904895163	0.0000357123679962257	0.00055210168910294
OTU_572_Pirellula_sp.	Planctomycetes	Planctomycetacia	Pirellulales	Pirellulaceae	Pirellula	229911821197928	814305548380563	0.0000396332597424426	0.0006078156714101
OTU_52_Flavobacterium_sp.	Bacteroidetes	Bacteroidia	Flavobacteriales	Flavobacteriaceae	Flavobacterium	475011094769546	128362734163853	0.0000436291389984582	0.000663786186190829
OTU_472_Pseudomonas_sp.	Proteobacteria	Gammaproteobacteria	Pseudomonadales	Pseudomonadaceae	Pseudomonas	257708320729157	835018114848876	0.000047300004193736	0.000713969354640882
OTU_452_Corynebacterium_sp.	Actinobacteria	Actinobacteria	Corynebacteriales	Corynebacteriaceae	Corynebacterium	263894456121729	840186530377769	0.0000484601584006303	0.00072119078386634
OTU_69_Saprospiraceae	Bacteroidetes	Bacteroidia	Chitinophagales	Saprospiraceae	OTU_69_Saprospiraceae	437244921884796	121684573569237	0.0000488686072028848	0.00072119078386634
OTU_256_Runella_sp.	Bacteroidetes	Bacteroidia	Cytophagales	Spirosomaceae	Runella	331341659503184	928285812364515	0.000048907043246022	0.00072119078386634
OTU_20_Luteolibacter_sp.	Verrucomicrobia	Verrucomicrobiae	Verrucomicrobiales	Rubritaleaceae	Luteolibacter	467067077447992	145038756212583	0.0000511621409472252	0.000746192471350869
OTU_559_Devosiaceae	Proteobacteria	Alphaproteobacteria	Rhizobiales	Devosiaceae	OTU_559_Devosiaceae	217848137272912	815816237619583	0.0000517570595133981	0.000746192471350869
OTU_230_Pirellula_sp.	Planctomycetes	Planctomycetacia	Pirellulales	Pirellulaceae	Pirellula	34026579814581	953126919500876	0.0000517702653571547	0.000746192471350869
OTU_190_Polynucleobacter_sp.	Proteobacteria	Gammaproteobacteria	Betaproteobacteriales	Burkholderiaceae	Polynucleobacter	335086697928526	987850165177463	0.0000531929128379285	0.000760976223211261
OTU_11_Betaproteobacteriales	Proteobacteria	Gammaproteobacteria	Betaproteobacteriales	T34		520898953223475	153536029399531	0.0000542774954122805	0.000770740434854383
OTU_585_Microbacterium_sp.	Actinobacteria	Actinobacteria	Micrococcales	Microbacteriaceae	Microbacterium	223646760654817	812266369497445	0.0000560077144983398	0.00078946168156851
OTU_194_Brevundimonas_sp.	Proteobacteria	Alphaproteobacteria	Caulobacterales	Caulobacteraceae	Brevundimonas	-276081233612057	851571438081392	0.0000604831819606573	0.000846323064369197
OTU_380_Microbacteriaceae	Actinobacteria	Actinobacteria	Micrococcales	Microbacteriaceae	OTU_380_Microbacteriaceae	277741111988462	860294721886873	0.0000627681523536815	0.000869475483926062
OTU_366_Dechloromonas_sp.	Proteobacteria	Gammaproteobacteria	Betaproteobacteriales	Rhodocyclaceae	Dechloromonas	-267884077172375	865001547252551	0.0000633930441293053	0.000869475483926062
OTU_78_Corynebacterium_1_sp.	Actinobacteria	Actinobacteria	Corynebacteriales	Corynebacteriaceae	Corynebacterium_1	419457696174723	117883283623785	0.0000635264580612287	0.000869475483926062
OTU_149_Roseococcus_sp.	Proteobacteria	Alphaproteobacteria	Acetobacterales	Acetobacteraceae	Roseococcus	-379789086092373	103697803259381	0.0000639520308991	0.000869475483926062
Recipients (Stressor treatments x Microbial inocula)
OTU_73_Algoriphagus_sp.	Bacteroidetes	Bacteroidia	Cytophagales	Cyclobacteriaceae	Algoriphagus	883042717603799	120590291841766	190.164	364544
OTU_158_Fusobacterium_sp.	Fusobacteria	Fusobacteriia	Fusobacteriales	Fusobacteriaceae	Fusobacterium	68703647195834	102805590075556	11602.7	1.11212e+07
OTU_70_Streptococcus_sp.	Firmicutes	Bacilli	Lactobacillales	Streptococcaceae	Streptococcus	857280547507686	121367139569318	40754.3	2.6042e+07
OTU_193_Bacillus_sp.	Firmicutes	Bacilli	Bacillales	Bacillaceae	Bacillus	630985526258679	984777216113618	165053	7.91018e+07
OTU_36_FukuN18_freshwater_group_sp.	Verrucomicrobia	Verrucomicrobiae	Chthoniobacterales	Terrimicrobiaceae	FukuN18_freshwater_group	-934946553990565	134778344971428	569713	2.18428e+08
OTU_280_Roseomonas_sp.	Proteobacteria	Alphaproteobacteria	Acetobacterales	Acetobacteraceae	Roseomonas	526052755022322	908099451567337	1.1854e+06	3.74015e+08
OTU_116_Streptococcus_sp.	Firmicutes	Bacilli	Lactobacillales	Streptococcaceae	Streptococcus	735950555270384	109300186170321	1.36573e+06	3.74015e+08
OTU_114_Diplorickettsiaceae	Proteobacteria	Gammaproteobacteria	Diplorickettsiales	Diplorickettsiaceae	OTU_114_Diplorickettsiaceae	-741263518299956	110202831016843	3.30632e+06	7.92276e+08
OTU_240_Microbacteriaceae	Actinobacteria	Actinobacteria	Micrococcales	Microbacteriaceae	OTU_240_Microbacteriaceae	547031993478003	939974836276559	6.87283e+06	0.000014639130041118
OTU_111_Streptococcus_sp.	Firmicutes	Bacilli	Lactobacillales	Streptococcaceae	Streptococcus	745395648857115	111493692577378	2.74966e+07	0.0000458434710656114
OTU_388_Actinobacillus_sp.	Proteobacteria	Gammaproteobacteria	Pasteurellales	Pasteurellaceae	Actinobacillus	432992088564089	856566620278927	2.76302e+07	0.0000458434710656114
OTU_291_Polynucleobacter_sp.	Proteobacteria	Gammaproteobacteria	Betaproteobacteriales	Burkholderiaceae	Polynucleobacter	-500500068105837	902441098730701	2.99644e+07	0.0000458434710656114
OTU_33_Flavobacterium_sp.	Bacteroidetes	Bacteroidia	Flavobacteriales	Flavobacteriaceae	Flavobacterium	-920176090450501	136713416482312	3.10884e+07	0.0000458434710656114
OTU_294_Xanthobacter_sp.	Proteobacteria	Alphaproteobacteria	Rhizobiales	Xanthobacteraceae	Xanthobacter	-495993039997391	89966659968241	3.38161e+07	0.0000463039490714232
OTU_429_Bergeyella_sp.	Bacteroidetes	Bacteroidia	Flavobacteriales	Weeksellaceae	Bergeyella	414295795384204	848009047108319	4.4404e+07	0.0000567482519555731
OTU_58_Ideonella_sp.	Proteobacteria	Gammaproteobacteria	Betaproteobacteriales	Burkholderiaceae	Ideonella	-750181261772776	115900081631612	5.79475e+07	0.0000694283477430508
OTU_23_Polynucleobacter_sp.	Proteobacteria	Gammaproteobacteria	Betaproteobacteriales	Burkholderiaceae	Polynucleobacter	-899669142442387	142725554310631	6.47913e+07	0.000073061757018465
OTU_325_Hydrogenophaga_sp.	Proteobacteria	Gammaproteobacteria	Betaproteobacteriales	Burkholderiaceae	Hydrogenophaga	-469975451506913	884310575801376	6.93483e+07	0.0000738559304490896
OTU_487_Bdellovibrio_sp.	Proteobacteria	Deltaproteobacteria	Bdellovibrionales	Bdellovibrionaceae	Bdellovibrio	374893823583228	831915425286814	1.32827e+08	0.000134014971267815
OTU_359_Reyranella_sp.	Proteobacteria	Alphaproteobacteria	Reyranellales	Reyranellaceae	Reyranella	-441587215075766	868867709289461	1.5482e+08	0.000146991505735689
OTU_104_Streptococcus_sp.	Firmicutes	Bacilli	Lactobacillales	Streptococcaceae	Streptococcus	707562770481337	113016873157166	1.61024e+08	0.000146991505735689
OTU_498_0319-6G20	Proteobacteria	Deltaproteobacteria	Oligoflexales	0319-6G20	OTU_498_0319-6G20	366296501272243	82874453931408	1.71297e+08	0.000149262358638726
OTU_85_Aeromonas_sp.	Proteobacteria	Gammaproteobacteria	Aeromonadales	Aeromonadaceae	Aeromonas	633011943011301	114999900285209	1.89046e+08	0.000157565790537525
OTU_394_Burkholderiaceae	Proteobacteria	Gammaproteobacteria	Betaproteobacteriales	Burkholderiaceae	OTU_394_Burkholderiaceae	-418469171215122	857319987547468	3.04416e+08	0.00024315190804087
OTU_408_Zoogloea_sp.	Proteobacteria	Gammaproteobacteria	Betaproteobacteriales	Rhodocyclaceae	Zoogloea	-412060589342501	854282622643116	3.67831e+08	0.000282052907551284
OTU_320_Hydrogenophaga_sp.	Proteobacteria	Gammaproteobacteria	Betaproteobacteriales	Burkholderiaceae	Hydrogenophaga	-396507166669705	847205315201778	5.04153e+08	0.000365600696424392
OTU_183_Aurantimicrobium_sp.	Actinobacteria	Actinobacteria	Micrococcales	Microbacteriaceae	Aurantimicrobium	548828648130948	994533941631581	5.31152e+08	0.000365600696424392
OTU_138_Runella_sp.	Bacteroidetes	Bacteroidia	Cytophagales	Spirosomaceae	Runella	-575587666575442	104930563623864	5.34002e+08	0.000365600696424392
OTU_47_Allorhizobium-Neorhizobium-Pararhizobium-Rhizobium_sp.	Proteobacteria	Alphaproteobacteria	Rhizobiales	Rhizobiaceae	Allorhizobium-Neorhizobium-Pararhizobium-Rhizobium	814522456081399	129954398855033	0.0000056067827330034	0.000370627672385087
OTU_557_Aurantimicrobium_sp.	Actinobacteria	Actinobacteria	Micrococcales	Microbacteriaceae	Aurantimicrobium	330580842952408	816814646476846	6.51121e+08	0.000416066598671081
OTU_565_Aurantimicrobium_sp.	Actinobacteria	Actinobacteria	Micrococcales	Microbacteriaceae	Aurantimicrobium	325633975325978	815314430142921	7.82301e+08	0.000483764824293304
OTU_585_Microbacterium_sp.	Actinobacteria	Actinobacteria	Micrococcales	Microbacteriaceae	Microbacterium	315200309344505	812266369497445	0.0000122022690772159	0.00072827748874302
OTU_140_MWH-Ta3_sp.	Actinobacteria	Actinobacteria	Micrococcales	Microbacteriaceae	MWH-Ta3	539231742277876	104720531520178	0.0000125368581786748	0.00072827748874302
OTU_160_Rothia_sp.	Actinobacteria	Actinobacteria	Micrococcales	Micrococcaceae	Rothia	559825932333461	102409028072038	0.0000145023715145043	0.000817677829214846
Recipients (Stressor treatments x Microbial inocula x Genotype)
OTU_294_Xanthobacter_sp.	Proteobacteria	Alphaproteobacteria	Rhizobiales		Xanthobacteracea	-6513654	8996666	2.58	0.004953957
OTU_359_Reyranella_sp.	Proteobacteria	Alphaproteobacteria	Reyranellales		Reyranellacea	-5955058	8688677	6.83	0.006543253
OTU_408_Zoogloea_sp.	Proteobacteria	Gammaproteobacteria	Betaproteobacteriales		Rhodocyclacea	-5649190	8542826	11.8	0.007526680
OTU_96_Acidovorax_sp.	Proteobacteria	Gammaproteobacteria	Betaproteobacteriales		Burkholderiacea	-9023498	11521080	30.3	0.014522936
OTU_138_Runella_sp.	Bacteroidetes	Bacteroidia	Cytophagales		Spirosomacea	-7322930	10493056	1.28E+02	0.049033917
Recipients within lab microbiome inoculum (Stressor treatments)
OTU_73_Algoriphagus_sp.	Bacteroidetes	Bacteroidia	Cytophagales	Cyclobacteriaceae	Algoriphagus	883042718	128135303	0.0000000097475	0.000018686
OTU_116_Streptococcus_sp.	Firmicutes	Bacilli	Lactobacillales	Streptococcaceae	Streptococcus	735950555	113982632	0.000000073613	0.000070558
OTU_33_Flavobacterium_sp.	Bacteroidetes	Bacteroidia	Flavobacteriales	Flavobacteriaceae	Flavobacterium	-92017609	133444687	0.00000013603	0.000075062
OTU_158_Fusobacterium_sp.	Fusobacteria	Fusobacteriia	Fusobacteriales	Fusobacteriaceae	Fusobacterium	687036472	109431871	0.00000015662	0.000075062
OTU_240_Microbacteriaceae	Actinobacteria	Actinobacteria	Micrococcales	Microbacteriaceae		547031993	972331025	0.0000003896	0.00014937
OTU_70_Streptococcus_sp.	Firmicutes	Bacilli	Lactobacillales	Streptococcaceae	Streptococcus	857280548	128945379	0.00000047934	0.00015315
OTU_47_Allorhizobium-Neorhizobium-Pararhizobium-Rhizobium_sp.	Proteobacteria	Alphaproteobacteria	Rhizobiales	Rhizobiaceae	Allorhizobium-Neorhizobium-Pararhizobium-Rhizobium	814522456	123577524	0.00000093946	0.00023781
OTU_193_Bacillus_sp.	Firmicutes	Bacilli	Bacillales	Bacillaceae	Bacillus	630985526	104620342	0.00000099242	0.00023781
OTU_140_MWH-Ta3_sp.	Actinobacteria	Actinobacteria	Micrococcales	Microbacteriaceae	MWH-Ta3	539231742	966037899	0.0000022924	0.00048828
OTU_111_Streptococcus_sp.	Firmicutes	Bacilli	Lactobacillales	Streptococcaceae	Streptococcus	745395649	115857334	0.0000028245	0.00052568
OTU_280_Roseomonas_sp.	Proteobacteria	Alphaproteobacteria	Acetobacterales	Acetobacteraceae	Roseomonas	526052755	95555828	0.0000030164	0.00052568
OTU_36_FukuN18_freshwater_group_sp.	Verrucomicrobia	Verrucomicrobiae	Chthoniobacterales	Terrimicrobiaceae	FukuN18_freshwater_group	-934946554	142567824	0.0000037186	0.00059405
Recipients within natural microbiome inoculum (Stressor treatments)
OTU_103_Pirellula_sp.	Planctomycetes	Planctomycetacia	Pirellulales	Pirellulaceae	Pirellula	790339838	124833509	0.0000000029775	0.0000057079
OTU_161_DEV007	Verrucomicrobia	Verrucomicrobiae	Verrucomicrobiales	DEV007		664759167	113032362	0.0000001308	0.00012537
OTU_226_Galbitalea_sp.	Actinobacteria	Actinobacteria	Micrococcales	Microbacteriaceae	Galbitalea	575851112	105183887	0.00000064021	0.00035656
OTU_221_DEV007	Verrucomicrobia	Verrucomicrobiae	Verrucomicrobiales	DEV007		584533516	105923893	0.00000074399	0.00035656
OTU_292_Microbacteriaceae	Actinobacteria	Actinobacteria	Micrococcales	Microbacteriaceae		498714117	989380478	0.0000011756	0.00045071
OTU_214_Legionella_sp.	Proteobacteria	Gammaproteobacteria	Legionellales	Legionellaceae	Legionella	-589885328	106383256	0.0000016921	0.00052019
OTU_223_Verrucomicrobiaceae	Verrucomicrobia	Verrucomicrobiae	Verrucomicrobiales	Verrucomicrobiaceae		583038805	105796031	0.0000018995	0.00052019
OTU_260_Planctomycetales	Planctomycetes	Planctomycetacia	Planctomycetales			533301727	101659919	0.0000022696	0.00052802
OTU_72_Legionella_sp.	Proteobacteria	Gammaproteobacteria	Legionellales	Legionellaceae	Legionella	668519089	132403132	0.0000026241	0.00052802
OTU_238_Algoriphagus_sp.	Bacteroidetes	Bacteroidia	Cytophagales	Cyclobacteriaceae	Algoriphagus	559420939	10380215	0.0000028658	0.00052802
OTU_299_WPS-2	WPS-2					494150051	985895538	0.0000034838	0.00052802
OTU_140_MWH-Ta3_sp.	Actinobacteria	Actinobacteria	Micrococcales	Microbacteriaceae	MWH-Ta3	630783327	11091391	0.0000035368	0.00052802
OTU_284_Devosia_sp.	Proteobacteria	Alphaproteobacteria	Rhizobiales	Devosiaceae	Devosia	-50487055	994122156	0.0000035807	0.00052802
OTU_310_Roseomonas_sp.	Proteobacteria	Alphaproteobacteria	Acetobacterales	Acetobacteraceae	Roseomonas	-483569955	97791881	0.0000043811	0.00056801
OTU_54_Legionella_sp.	Proteobacteria	Gammaproteobacteria	Legionellales	Legionellaceae	Legionella	-726044573	139021732	0.0000044572	0.00056801
OTU_111_Streptococcus_sp.	Firmicutes	Bacilli	Lactobacillales	Streptococcaceae	Streptococcus	-531523344	101516651	0.0000047408	0.00056801
OTU_270_DEV007	Verrucomicrobia	Verrucomicrobiae	Verrucomicrobiales	DEV007		524933296	100988777	0.0000053179	0.00059339
OTU_123_Algoriphagus_sp.	Bacteroidetes	Bacteroidia	Cytophagales	Cyclobacteriaceae	Algoriphagus	-522286942	100778161	0.0000055718	0.00059339
OTU_278_Allorhizobium-Neorhizobium-Pararhizobium-Rhizobium_sp.	Proteobacteria	Alphaproteobacteria	Rhizobiales	Rhizobiaceae	Allorhizobium-Neorhizobium-Pararhizobium-Rhizobium	-51363899	100095468	0.0000065668	0.00066255
OTU_212_Verrucomicrobiaceae	Verrucomicrobia	Verrucomicrobiae	Verrucomicrobiales	Verrucomicrobiaceae		423095443	942140308	0.0000072734	0.00069715
OTU_116_Streptococcus_sp.	Firmicutes	Bacilli	Lactobacillales	Streptococcaceae	Streptococcus	-487992355	981235496	0.000010982	0.00098379
OTU_174_Haemophilus_sp.	Proteobacteria	Gammaproteobacteria	Pasteurellales	Pasteurellaceae	Haemophilus	524933296	101371947	0.00001129	0.00098379
OTU_309_Legionella_sp.	Proteobacteria	Gammaproteobacteria	Legionellales	Legionellaceae	Legionella	483569955	97791881	0.000012008	0.00099261
OTU_119_Deefgea_sp.	Proteobacteria	Gammaproteobacteria	Betaproteobacteriales	Chitinibacteraceae	Deefgea	6549225	119741612	0.000012427	0.00099261
